# Supplementary material for: Dopamine receptor activation regulates reward expectancy signals during cognitive control in primate prefrontal neurons
Source: Nat Commun. 2023 Nov 20;14:7537. doi: 10.1038/s41467-023-43271-6 (PMC10661983; doi:10.1038/s41467-023-43271-6)
Supplement: Supplementary file 3 — Source Data [file 41467_2023_43271_MOESM3_ESM.xlsx]

## Sheet: Fig1
Figure 1D														Figure 1E
	Sample 1				Sample 2				Sample 3						Sample 1				Sample 2				Sample 3
	Large reward		Small reward		Large reward		Small reward		Large reward		Small reward				Large reward		Small reward		Large reward		Small reward		Large reward		Small reward
	Color	Shape	Color	Shape	Color	Shape	Color	Shape	Color	Shape	Color	Shape			Color	Shape	Color	Shape	Color	Shape	Color	Shape	Color	Shape	Color	Shape
Accuracy (%)	97.8398	97.5554	93.928	94.1051	97.5615	97.5044	93.2436	94.8602	98.084	98.1042	96.1946	96.4467		Accuracy (%)	97.2783	96.4278	95.1213	94.902	97.1971	97.0669	92.9343	93.6508	96.5777	97.6144	94.1884	93.0802
	Large		Small												Large		Small
	Color	Shape	Color	Shape											Color	Shape	Color	Shape
Accuracy (%)	97.7779	97.6755	94.2748	94.9917										Accuracy (%)	96.954	96.9478	93.9091	93.6623
SEM	0.2174	0.2701	0.3926	0.3368										SEM	0.5912	0.661	0.7962	0.955
Figure 1F														Figure 1G
	Large		Small												Large		Small
	Color	Shape	Color	Shape											Color	Shape	Color	Shape
Trial Breaks (%)	16.4996	16.9915	35.2565	33.1757										Trial Breaks (%)	25.7184	23.8225	39.9344	38.3965
SEM	0.6781	0.7547	1.2804	1.2649										SEM	0.8519	0.9794	1.5808	1.549
Figure 1H														Figure 1I
	Large		Small												Large		Small
	Color	Shape	Color	Shape											Color	Shape	Color	Shape
Reasction time (s)	0.3433	0.3415	0.3833	0.3845										Reasction time (s)	0.3384	0.3394	0.3771	0.3765
SEM	0.0036	0.0037	0.004	0.0042										SEM	0.0029	0.0031	0.0053	0.0051

## Sheet: Fig2
Figure 2B
	Control	SKF81297	Control	Quinpirole
Firing rate (1/s)	4.0856	3.7555	4.8443	6.3481
SEM	0.4841	0.4543	0.634	0.7589
Figure 2C
			Time (s)
	Neuron	Large-reward-preferring	0	0.01	0.02	0.03	0.04	0.05	0.06	0.07	0.08	0.09	0.1	0.11	0.12	0.13	0.14	0.15	0.16	0.17	0.18	0.19	0.2	0.21	0.22	0.23	0.24	0.25	0.26	0.27	0.28	0.29	0.3	0.31	0.32	0.33	0.34	0.35	0.36	0.37	0.38	0.39	0.4	0.41	0.42	0.43	0.44	0.45	0.46
Reward	1	1	0.501266	0.49848	0.500253	0.508865	0.503293	0.512918	0.512665	0.513678	0.515957	0.524823	0.535208	0.535208	0.537487	0.54078	0.542806	0.539767	0.538754	0.534954	0.532421	0.515451	0.515451	0.504306	0.511651	0.510892	0.510385	0.509878	0.507092	0.506332	0.515198	0.515451	0.514438	0.505066	0.50304	0.502786	0.50304	0.494681	0.465299	0.456434	0.449088	0.447062	0.452888	0.443262	0.448835	0.448075	0.446555	0.440983	0.440729
discriminability	2	1	0.519787	0.518772	0.51336	0.521563	0.52207	0.522408	0.527735	0.527313	0.53078	0.537714	0.533316	0.535684	0.530526	0.535853	0.538897	0.537037	0.538052	0.539236	0.535684	0.538221	0.535092	0.533908	0.530103	0.526636	0.525537	0.525706	0.524691	0.522746	0.521563	0.518941	0.517757	0.51539	0.510063	0.507357	0.50093	0.495265	0.486132	0.474463	0.46068	0.450025	0.438948	0.42415	0.412904	0.400558	0.393371	0.389396	0.384238
(AUROC)	3	1	0.488796	0.490621	0.492137	0.491854	0.490004	0.496698	0.499782	0.501143	0.504497	0.501375	0.506219	0.508454	0.511705	0.513979	0.512604	0.516715	0.517075	0.518566	0.525337	0.527045	0.531016	0.52851	0.531928	0.537375	0.536489	0.541333	0.548181	0.553166	0.553191	0.556583	0.558549	0.562481	0.564575	0.56834	0.569265	0.573659	0.575624	0.575226	0.573209	0.577397	0.579723	0.581946	0.581162	0.580622	0.578078	0.584567	0.583809
	4	1	0.480781	0.4726	0.470438	0.468123	0.461794	0.466348	0.468277	0.475687	0.472214	0.475301	0.478543	0.480164	0.484795	0.492359	0.492513	0.496372	0.501698	0.500772	0.505249	0.501389	0.502856	0.501312	0.5	0.500463	0.502701	0.504091	0.504785	0.499614	0.50054	0.502316	0.507024	0.510111	0.511269	0.516054	0.51536	0.518447	0.522152	0.52578	0.526088	0.532186	0.534733	0.537048	0.540676	0.540213	0.541062	0.541757	0.542914
	5	1	0.448761	0.449794	0.450169	0.459272	0.459272	0.464902	0.461336	0.472691	0.478604	0.484234	0.482357	0.484703	0.487425	0.494369	0.500282	0.497748	0.504974	0.506381	0.497372	0.498217	0.503941	0.500282	0.501595	0.518206	0.52881	0.52393	0.519332	0.518393	0.51952	0.518769	0.519332	0.518769	0.51342	0.514358	0.513795	0.51342	0.517924	0.521584	0.525713	0.525244	0.525995	0.525432	0.530312	0.525619	0.524681	0.530124	0.531438
	6	1	0.535255	0.536027	0.549151	0.549794	0.551467	0.549794	0.542203	0.545033	0.540916	0.528821	0.535769	0.536413	0.529465	0.529593	0.529979	0.529336	0.542074	0.542203	0.536927	0.544261	0.539758	0.539243	0.538729	0.540273	0.556356	0.546449	0.557643	0.565492	0.570896	0.570381	0.58492	0.58106	0.584534	0.57437	0.572697	0.57244	0.561374	0.56665	0.573212	0.574498	0.573984	0.574498	0.567293	0.568065	0.568837	0.567036	0.565878
	7	1	0.489367	0.493309	0.500538	0.505914	0.504301	0.503524	0.503106	0.509618	0.517384	0.514934	0.518339	0.525687	0.531004	0.526703	0.530346	0.533393	0.532736	0.534468	0.540621	0.541637	0.541637	0.543787	0.54773	0.552389	0.558005	0.562127	0.562186	0.558303	0.561768	0.557348	0.556153	0.562485	0.566249	0.564516	0.57049	0.571027	0.570789	0.570968	0.574074	0.57497	0.57951	0.582975	0.580526	0.585066	0.589606	0.591458	0.592593
	8	1	0.534961	0.530452	0.52858	0.530502	0.527767	0.527718	0.527644	0.525845	0.52348	0.52008	0.517173	0.517099	0.51461	0.511136	0.510619	0.505223	0.501503	0.497758	0.494062	0.490539	0.485612	0.48401	0.480438	0.477087	0.472677	0.469819	0.468661	0.465408	0.463955	0.463043	0.463142	0.462329	0.464595	0.464546	0.465803	0.466	0.467035	0.467971	0.471494	0.470952	0.472184	0.473835	0.473835	0.475091	0.477161	0.47923	0.484971
	9	1	0.602466	0.602557	0.599361	0.600822	0.601553	0.6	0.599087	0.593699	0.595068	0.596073	0.591416	0.587123	0.586849	0.582922	0.574521	0.566393	0.560457	0.556986	0.547032	0.545388	0.550228	0.549589	0.55242	0.546941	0.548584	0.543836	0.54274	0.535434	0.519726	0.520731	0.514977	0.511233	0.506667	0.501735	0.500822	0.501096	0.501279	0.496621	0.49379	0.492055	0.49379	0.49516	0.499543	0.506667	0.510046	0.517078	0.521644
	10	1	0.432177	0.438042	0.440337	0.443906	0.445691	0.444926	0.45028	0.45538	0.45895	0.460734	0.459204	0.453595	0.449261	0.441356	0.442886	0.445436	0.448241	0.45589	0.45793	0.467109	0.473483	0.483172	0.486996	0.488526	0.50051	0.509434	0.524477	0.531871	0.542835	0.547935	0.554819	0.558389	0.561193	0.561448	0.562468	0.560683	0.558644	0.557114	0.557369	0.554054	0.555839	0.555074	0.559408	0.556094	0.552269	0.552269	0.54819
	11	1	0.524479	0.525904	0.52426	0.523018	0.525137	0.526123	0.525758	0.523931	0.518999	0.513701	0.513555	0.513263	0.509536	0.510632	0.50665	0.504165	0.501206	0.501608	0.502923	0.503361	0.499817	0.497114	0.49536	0.491524	0.48407	0.482609	0.479649	0.477092	0.47753	0.477128	0.474607	0.475813	0.47468	0.470515	0.469456	0.471904	0.472123	0.478444	0.48049	0.48027	0.476726	0.476909	0.475411	0.475959	0.47574	0.475155	0.473328
	12	1	0.500159	0.501752	0.502325	0.505893	0.510703	0.511595	0.509811	0.511181	0.512965	0.515514	0.519464	0.520387	0.51768	0.516756	0.517266	0.519591	0.517138	0.516342	0.514653	0.513921	0.513029	0.510066	0.508537	0.505861	0.503217	0.503345	0.501943	0.502166	0.49965	0.498375	0.496209	0.496942	0.494234	0.49296	0.487194	0.481683	0.478179	0.473688	0.477861	0.47837	0.478275	0.475057	0.476586	0.482065	0.484805	0.478275	0.476746
	13	1	0.501557	0.495069	0.500865	0.500952	0.505969	0.505623	0.500173	0.499827	0.498962	0.498875	0.50372	0.498616	0.496367	0.495588	0.495069	0.49481	0.49481	0.495761	0.495415	0.495415	0.495069	0.506055	0.499913	0.500692	0.49481	0.495242	0.50718	0.513927	0.509343	0.504671	0.485035	0.469896	0.454931	0.440052	0.43045	0.415917	0.392215	0.377163	0.376298	0.379844	0.373702	0.366869	0.364965	0.345242	0.342561	0.34282	0.341349
	14	1	0.428944	0.429863	0.428262	0.430811	0.4325	0.434515	0.437567	0.437952	0.443226	0.443167	0.44373	0.44296	0.442248	0.442485	0.443967	0.448827	0.444471	0.449182	0.449419	0.451879	0.447227	0.443878	0.446367	0.450575	0.450397	0.452471	0.449034	0.451108	0.45096	0.447078	0.44693	0.446545	0.444026	0.442011	0.441834	0.449034	0.452827	0.45179	0.45019	0.452471	0.449716	0.45099	0.447286	0.449034	0.45173	0.451582	0.45019
	15	1	0.502537	0.505756	0.506699	0.510699	0.520488	0.52052	0.524358	0.526504	0.531707	0.537366	0.534927	0.53574	0.539317	0.54013	0.540455	0.541593	0.541008	0.545106	0.545984	0.548228	0.552878	0.558894	0.562959	0.56439	0.563772	0.56452	0.561854	0.56478	0.561138	0.554732	0.552715	0.546602	0.546439	0.54078	0.535675	0.534309	0.533041	0.524715	0.516585	0.505398	0.50452	0.499512	0.502894	0.503837	0.502407	0.500163	0.49239
	16	1	0.536726	0.539557	0.538391	0.542055	0.552881	0.556129	0.548967	0.54497	0.546302	0.547135	0.546219	0.549634	0.544554	0.538891	0.540723	0.528564	0.528314	0.527232	0.527732	0.52515	0.520903	0.512242	0.513408	0.512242	0.50533	0.501249	0.50533	0.509327	0.509494	0.514324	0.514157	0.510826	0.51041	0.503414	0.504247	0.500083	0.496419	0.50025	0.495836	0.499167	0.497751	0.493088	0.491422	0.484677	0.487009	0.487009	0.485676
	17	1	0.478155	0.474238	0.47411	0.47394	0.470022	0.473897	0.473514	0.469256	0.464912	0.461378	0.465083	0.468745	0.472492	0.476197	0.482754	0.481817	0.485394	0.484543	0.484415	0.484756	0.485224	0.485309	0.481988	0.478624	0.490845	0.491739	0.491782	0.495827	0.489227	0.482712	0.479944	0.476495	0.473301	0.469596	0.469596	0.462187	0.465849	0.466062	0.458653	0.462996	0.466999	0.466999	0.470959	0.470831	0.466871	0.473471	0.471938
	18	1	0.46813	0.46653	0.462089	0.459966	0.46875	0.469142	0.469534	0.477338	0.475836	0.475901	0.47884	0.487102	0.487853	0.488081	0.490432	0.490792	0.491249	0.496571	0.4936	0.496473	0.490432	0.487689	0.487624	0.494612	0.501176	0.504572	0.501796	0.504996	0.505094	0.500229	0.506302	0.509666	0.509829	0.509927	0.509764	0.513062	0.501731	0.501829	0.501992	0.507021	0.501143	0.498661	0.49582	0.493404	0.496212	0.493469	0.490726
	19	1	0.457504	0.46015	0.459488	0.459205	0.456716	0.460496	0.458039	0.454826	0.457756	0.460402	0.454984	0.454196	0.460087	0.46708	0.463647	0.463615	0.466797	0.470231	0.467332	0.467647	0.471239	0.478043	0.481603	0.482012	0.472247	0.472593	0.473066	0.476878	0.487305	0.484154	0.48091	0.469821	0.466135	0.448935	0.448368	0.445029	0.438225	0.434507	0.427325	0.422789	0.422064	0.421465	0.424427	0.424458	0.426191	0.425939	0.425561
	20	1	0.473485	0.481756	0.485235	0.484153	0.483998	0.493275	0.489409	0.494743	0.502242	0.507035	0.50085	0.496985	0.501082	0.50116	0.50116	0.502165	0.497294	0.49915	0.503942	0.509122	0.510204	0.506803	0.502706	0.504716	0.504947	0.501314	0.498454	0.495053	0.499382	0.500464	0.500309	0.498145	0.498995	0.496058	0.497217	0.500464	0.500155	0.497217	0.503942	0.505025	0.505411	0.50572	0.506184	0.504638	0.505643	0.502474	0.504716
	21	1	0.468437	0.465383	0.46411	0.45588	0.456728	0.458595	0.464704	0.468183	0.467419	0.467758	0.473867	0.47811	0.482352	0.485491	0.476752	0.481928	0.479297	0.482437	0.492958	0.501188	0.498558	0.495164	0.498897	0.495758	0.495503	0.491855	0.493637	0.4944	0.506194	0.502885	0.500255	0.497115	0.494146	0.490921	0.489479	0.491346	0.481588	0.475649	0.46954	0.46691	0.466316	0.465383	0.457831	0.445783	0.440692	0.435517	0.440268
	22	1	0.552564	0.537179	0.526923	0.522115	0.517628	0.512179	0.502885	0.494872	0.476923	0.470833	0.461859	0.458333	0.45609	0.453205	0.454487	0.455769	0.461538	0.460577	0.458333	0.458974	0.463141	0.477885	0.486218	0.484936	0.489103	0.489744	0.500321	0.509295	0.516346	0.525	0.527885	0.539103	0.549679	0.55	0.558654	0.552564	0.549679	0.538141	0.529808	0.53141	0.528526	0.51891	0.517308	0.516346	0.508013	0.505128	0.498077
	23	1	0.493272	0.495839	0.49554	0.496786	0.495714	0.495814	0.494792	0.49387	0.492251	0.493123	0.493098	0.491279	0.490905	0.488787	0.48799	0.487716	0.488239	0.489883	0.490257	0.490606	0.490033	0.491976	0.495465	0.495839	0.497982	0.502168	0.505332	0.507924	0.510789	0.510864	0.514128	0.518663	0.52113	0.524743	0.524569	0.526238	0.528481	0.528755	0.530425	0.530549	0.528855	0.529179	0.529976	0.528157	0.52873	0.526388	0.526089
	24	1	0.514033	0.509858	0.510748	0.504244	0.49733	0.500411	0.49247	0.50397	0.508831	0.513007	0.509515	0.513007	0.515676	0.51109	0.511158	0.511227	0.509721	0.509926	0.513349	0.516429	0.508625	0.494524	0.4898	0.488157	0.491854	0.491991	0.491238	0.490827	0.489047	0.48802	0.484324	0.483571	0.489595	0.489321	0.477889	0.475014	0.476177	0.47563	0.478436	0.473781	0.479806	0.478573	0.477067	0.468031	0.466251	0.466046	0.465225
	25	1	0.50037	0.500741	0.501667	0.508889	0.51537	0.51537	0.514259	0.513889	0.513519	0.506667	0.50537	0.505741	0.505741	0.513519	0.520556	0.520741	0.52037	0.514074	0.515	0.508704	0.508148	0.502037	0.49463	0.494259	0.494074	0.49537	0.488333	0.48	0.494074	0.494074	0.493333	0.508333	0.505926	0.505556	0.505185	0.50537	0.503704	0.510556	0.50963	0.501852	0.500926	0.507593	0.506481	0.497778	0.497222	0.488704	0.488333
	26	1	0.59186	0.596313	0.599213	0.600352	0.599109	0.597867	0.594967	0.591549	0.586371	0.582125	0.577361	0.578708	0.583057	0.576015	0.571665	0.566073	0.560481	0.559238	0.555717	0.553024	0.5465	0.544014	0.539975	0.531897	0.529826	0.524959	0.522577	0.521955	0.521127	0.521127	0.524337	0.522473	0.525269	0.527341	0.525891	0.527237	0.532829	0.534693	0.53925	0.538111	0.53635	0.534072	0.534279	0.528273	0.527444	0.522473	0.518434
	27	1	0.493997	0.488418	0.482592	0.47387	0.47041	0.465501	0.463877	0.459393	0.45904	0.458792	0.462641	0.463559	0.467126	0.470975	0.475106	0.480756	0.485805	0.493715	0.499329	0.504696	0.509852	0.515219	0.512994	0.515607	0.518679	0.523129	0.528107	0.528637	0.529555	0.530367	0.53238	0.532698	0.532027	0.52786	0.527154	0.526589	0.523941	0.521116	0.519174	0.519174	0.520586	0.522775	0.524894	0.525812	0.526412	0.526518	0.527154
	28	1	0.427488	0.422215	0.422874	0.423533	0.419578	0.428807	0.42617	0.445616	0.447924	0.453856	0.458141	0.470336	0.474291	0.479895	0.488464	0.484509	0.487475	0.474291	0.474621	0.48352	0.490771	0.48352	0.488464	0.489453	0.486816	0.49176	0.492419	0.492749	0.490771	0.493408	0.494397	0.493408	0.498022	0.504944	0.507251	0.509229	0.510218	0.510547	0.514173	0.535597	0.546473	0.545814	0.543177	0.543837	0.539552	0.544825	0.535597
	29	1	0.54008	0.542169	0.544498	0.543534	0.541606	0.540562	0.540241	0.541847	0.539598	0.54008	0.53751	0.539518	0.538876	0.538233	0.536225	0.536225	0.538233	0.535341	0.537108	0.536546	0.535261	0.536145	0.535181	0.536627	0.534378	0.535261	0.535582	0.5351	0.530602	0.526586	0.522892	0.520803	0.519197	0.515743	0.510924	0.506024	0.501044	0.498876	0.495743	0.491486	0.484418	0.478233	0.473976	0.469398	0.462008	0.453655	0.443293
	30	1	0.523665	0.51615	0.51615	0.523185	0.53102	0.524944	0.526223	0.526863	0.527343	0.528941	0.534858	0.535657	0.537096	0.538375	0.548769	0.533579	0.534378	0.528622	0.528302	0.533898	0.54765	0.548609	0.540614	0.532619	0.533419	0.533898	0.526543	0.533738	0.534858	0.54733	0.537416	0.528782	0.527662	0.519667	0.512472	0.512952	0.512952	0.520147	0.527822	0.535817	0.535177	0.534218	0.529261	0.544132	0.559482	0.552606	0.539495
	31	1	0.524943	0.516755	0.514487	0.524439	0.514739	0.517889	0.527463	0.527715	0.525321	0.524061	0.525699	0.524691	0.526077	0.515873	0.509574	0.498866	0.489922	0.483623	0.480096	0.481985	0.480474	0.469388	0.458932	0.457798	0.452255	0.450617	0.440161	0.437264	0.438524	0.432855	0.432603	0.432981	0.43424	0.431973	0.435374	0.438524	0.442303	0.444822	0.443185	0.446712	0.451121	0.451373	0.455278	0.453263	0.451751	0.452381	0.451121
	32	1	0.553695	0.553846	0.553544	0.553394	0.553846	0.549095	0.549321	0.548718	0.541026	0.53635	0.531071	0.526471	0.522926	0.525716	0.529412	0.525716	0.526471	0.517949	0.521795	0.51908	0.51448	0.509578	0.508371	0.503243	0.505354	0.501207	0.495023	0.49276	0.492232	0.48733	0.486953	0.498492	0.493967	0.488989	0.498341	0.493741	0.498115	0.507014	0.506637	0.502866	0.503695	0.503846	0.501131	0.506184	0.507466	0.512519	0.502489
	33	1	0.508119	0.506948	0.507611	0.506128	0.505308	0.507689	0.507884	0.511007	0.514169	0.51776	0.518735	0.520999	0.521936	0.522404	0.522092	0.521038	0.518579	0.515301	0.514012	0.514754	0.512646	0.511983	0.510929	0.511124	0.509953	0.509368	0.509953	0.50929	0.506206	0.503123	0.501874	0.499336	0.499415	0.503396	0.504215	0.50687	0.511944	0.516784	0.523146	0.53064	0.537549	0.54313	0.55082	0.557963	0.566432	0.571897	0.576112
	34	1	0.556118	0.555412	0.556882	0.555882	0.551471	0.546706	0.545059	0.539706	0.534529	0.530176	0.527706	0.524882	0.520118	0.517647	0.515	0.513588	0.510529	0.513	0.515	0.514235	0.514353	0.511824	0.510588	0.512059	0.511529	0.512824	0.512765	0.510353	0.514529	0.514529	0.515353	0.517824	0.519294	0.519529	0.520941	0.524824	0.526294	0.526353	0.524176	0.524765	0.521118	0.517471	0.512824	0.510647	0.510118	0.505529	0.501882
	35	1	0.494653	0.499943	0.49867	0.501245	0.503338	0.504131	0.50464	0.507922	0.509478	0.510723	0.510836	0.507214	0.505234	0.503904	0.501415	0.503395	0.508629	0.508799	0.50597	0.507978	0.507384	0.50563	0.509308	0.504442	0.506677	0.505856	0.509449	0.503933	0.49785	0.495077	0.498472	0.48891	0.490692	0.495332	0.495643	0.49205	0.490296	0.497029	0.493351	0.500877	0.496237	0.503282	0.501188	0.501952	0.504272	0.496492	0.496548
	36	1	0.496246	0.504612	0.50429	0.503325	0.502789	0.509653	0.510832	0.517589	0.518769	0.509009	0.520163	0.523273	0.519412	0.525847	0.530781	0.526598	0.532604	0.52885	0.515873	0.517053	0.53432	0.5355	0.527456	0.52263	0.527134	0.531961	0.536358	0.531853	0.536787	0.540112	0.53861	0.539897	0.535714	0.534427	0.528529	0.52885	0.531424	0.531746	0.530566	0.525311	0.529708	0.529816	0.52885	0.525418	0.531424	0.52574	0.530245
	37	1	0.520347	0.525556	0.525347	0.525278	0.517083	0.508542	0.511736	0.507083	0.515486	0.510278	0.510694	0.511667	0.510694	0.506806	0.502639	0.502778	0.502222	0.501806	0.491806	0.491667	0.490903	0.48625	0.490347	0.490069	0.492986	0.497292	0.501389	0.496667	0.491944	0.496181	0.495139	0.494653	0.494583	0.490347	0.484236	0.484653	0.485139	0.476875	0.471528	0.477014	0.477708	0.4875	0.489931	0.499514	0.496736	0.50125	0.496181
	38	1	0.568442	0.560303	0.556419	0.548835	0.5431	0.540881	0.530522	0.525342	0.518683	0.512949	0.509804	0.514798	0.511654	0.513688	0.514243	0.513319	0.515353	0.521828	0.528857	0.535146	0.538106	0.536626	0.54384	0.546615	0.550869	0.551239	0.551794	0.551609	0.553829	0.553274	0.558454	0.559563	0.560303	0.561783	0.564743	0.563448	0.558084	0.557714	0.557899	0.560673	0.559748	0.553644	0.549575	0.54384	0.54532	0.544765	0.54125
	39	1	0.553021	0.54982	0.55102	0.54962	0.541817	0.540216	0.534814	0.536415	0.533613	0.532413	0.530212	0.530812	0.533013	0.535214	0.539816	0.538816	0.540016	0.539416	0.537415	0.534014	0.542017	0.543217	0.545618	0.554022	0.553822	0.556823	0.558423	0.55102	0.560424	0.557823	0.557623	0.552421	0.55002	0.547219	0.562625	0.562425	0.562425	0.560424	0.557623	0.557623	0.554022	0.565026	0.566827	0.567227	0.567827	0.566827	0.566627
	40	1	0.530067	0.525932	0.52404	0.520606	0.517452	0.514298	0.510513	0.507044	0.504135	0.499474	0.496461	0.492571	0.49159	0.48756	0.485457	0.484371	0.481918	0.479324	0.477888	0.476836	0.473998	0.474629	0.473963	0.475049	0.475435	0.476766	0.477817	0.478904	0.47957	0.483319	0.48777	0.492361	0.497512	0.502453	0.50799	0.511599	0.515174	0.518573	0.521797	0.525231	0.526353	0.529051	0.530558	0.530523	0.530558	0.530978	0.531469
	41	1	0.520881	0.518008	0.510536	0.513602	0.510728	0.493487	0.504023	0.509004	0.510345	0.503065	0.493678	0.492337	0.480077	0.486973	0.486207	0.486015	0.481418	0.483716	0.475479	0.472031	0.47069	0.461877	0.472605	0.478161	0.484483	0.478927	0.473372	0.472222	0.477011	0.479693	0.480651	0.480268	0.481034	0.477395	0.48295	0.482567	0.481226	0.478544	0.482759	0.482759	0.48295	0.481034	0.485632	0.483908	0.488506	0.489464	0.496743
	42	1	0.494061	0.495588	0.497149	0.500611	0.508518	0.514524	0.510961	0.512522	0.512115	0.517918	0.528505	0.52915	0.533053	0.540417	0.541469	0.547849	0.548833	0.550733	0.550699	0.55355	0.554839	0.554296	0.554093	0.556095	0.555212	0.559183	0.558843	0.554534	0.554534	0.552667	0.552532	0.551921	0.55209	0.548391	0.546593	0.544048	0.541028	0.538924	0.535598	0.536548	0.5376	0.53648	0.53682	0.537906	0.539059	0.539025	0.540519
	43	1	0.52575	0.52325	0.51825	0.52225	0.51675	0.5095	0.5135	0.51475	0.508	0.5045	0.5005	0.49675	0.49075	0.48525	0.48375	0.47775	0.4695	0.4725	0.46575	0.4615	0.45975	0.45525	0.45075	0.445	0.44875	0.448	0.44325	0.44625	0.4415	0.4445	0.44175	0.4415	0.43525	0.44075	0.44175	0.44375	0.4495	0.44725	0.4445	0.444	0.4465	0.449	0.45	0.4535	0.459	0.47	0.47575
	44	1	0.503431	0.498104	0.497111	0.500903	0.500361	0.495576	0.495666	0.4842	0.48411	0.483929	0.472644	0.472102	0.460997	0.460274	0.465872	0.465511	0.470657	0.470116	0.474991	0.474178	0.462802	0.455941	0.449079	0.453142	0.447725	0.442669	0.442398	0.446641	0.440683	0.440592	0.440141	0.440141	0.434453	0.434543	0.428855	0.429036	0.430029	0.43048	0.43039	0.430029	0.434633	0.428945	0.429036	0.449892	0.450614	0.456121	0.456934
	45	1	0.461279	0.454377	0.453872	0.459933	0.458754	0.458418	0.459596	0.454545	0.454545	0.454377	0.453704	0.459259	0.452862	0.451852	0.439731	0.454377	0.44798	0.453367	0.458754	0.458081	0.451347	0.451684	0.450168	0.439731	0.457071	0.468182	0.476599	0.48064	0.491582	0.488721	0.491582	0.492761	0.491246	0.491414	0.485185	0.484343	0.484848	0.4867	0.492593	0.491919	0.489562	0.497811	0.500168	0.501515	0.51734	0.526599	0.527946
	46	1	0.509503	0.509028	0.504752	0.494654	0.488358	0.48919	0.486933	0.487408	0.48919	0.489427	0.48622	0.489784	0.484082	0.482181	0.488121	0.489546	0.491209	0.482894	0.481468	0.480993	0.479568	0.483725	0.486339	0.478736	0.475647	0.483725	0.485151	0.488596	0.49216	0.491447	0.489546	0.491803	0.497981	0.500238	0.499525	0.502376	0.507009	0.504871	0.506296	0.501901	0.503326	0.506177	0.508553	0.512592	0.514612	0.516869	0.513424
	47	1	0.448282	0.446637	0.434028	0.426352	0.425439	0.423611	0.433114	0.430921	0.440058	0.444627	0.449379	0.456323	0.445175	0.439327	0.434028	0.422149	0.428911	0.432383	0.433297	0.431287	0.434393	0.436769	0.424708	0.416849	0.414656	0.418677	0.416301	0.414108	0.417946	0.432383	0.427083	0.434942	0.432931	0.450658	0.451572	0.453034	0.460344	0.467654	0.468567	0.471126	0.471126	0.465461	0.475694	0.478801	0.479898	0.480446	0.487573
	48	1	0.480764	0.47744	0.483027	0.483805	0.484371	0.484371	0.486704	0.486563	0.486209	0.49215	0.487553	0.485149	0.479844	0.484017	0.490028	0.49017	0.490311	0.491301	0.500212	0.504102	0.508204	0.504597	0.495686	0.499576	0.503678	0.498161	0.498798	0.493564	0.493706	0.494201	0.493423	0.492433	0.492433	0.496322	0.494272	0.496181	0.506577	0.506789	0.518953	0.525035	0.52553	0.526945	0.527864	0.533451	0.550424	0.552263	0.55686
	49	1	0.465318	0.464214	0.464263	0.462492	0.461127	0.459259	0.46012	0.46025	0.460445	0.464717	0.467089	0.467219	0.465172	0.464864	0.462589	0.464555	0.464279	0.461988	0.460023	0.461598	0.461355	0.460169	0.461631	0.462963	0.466748	0.466293	0.468145	0.467836	0.469688	0.467219	0.469542	0.467446	0.465156	0.464994	0.465026	0.465107	0.460997	0.461322	0.463726	0.463986	0.469639	0.468194	0.477031	0.478135	0.478899	0.475682	0.474805
	50	1	0.499911	0.503999	0.504399	0.500622	0.496845	0.492446	0.496845	0.494046	0.490268	0.489824	0.479604	0.475827	0.468672	0.472138	0.471827	0.47556	0.487424	0.483514	0.483736	0.484136	0.492757	0.486936	0.494357	0.490491	0.486847	0.48307	0.486536	0.480581	0.480626	0.480981	0.481159	0.49209	0.489557	0.488846	0.485825	0.48658	0.490446	0.490313	0.491202	0.494401	0.499467	0.503555	0.503999	0.50791	0.506843	0.51182	0.510132
	51	1	0.533634	0.537788	0.545445	0.545345	0.547998	0.538589	0.538789	0.543994	0.544645	0.536386	0.525976	0.53013	0.534835	0.546146	0.552603	0.532883	0.527377	0.53018	0.539289	0.54024	0.534885	0.526426	0.518318	0.528028	0.508108	0.517017	0.511912	0.517968	0.521672	0.52037	0.520671	0.530981	0.535686	0.53954	0.54965	0.561562	0.569019	0.57032	0.574074	0.580931	0.588038	0.591592	0.601652	0.608108	0.616767	0.624374	0.634585
	52	1	0.521122	0.517412	0.516078	0.520007	0.520807	0.518964	0.521074	0.525099	0.518406	0.519376	0.514599	0.512101	0.514381	0.518697	0.513338	0.519837	0.518673	0.52299	0.522771	0.527791	0.526239	0.524687	0.517679	0.518285	0.525075	0.528034	0.523911	0.524857	0.518673	0.523402	0.526385	0.525948	0.526215	0.525342	0.531502	0.528737	0.529465	0.532496	0.53463	0.549811	0.557935	0.574959	0.585411	0.588903	0.60777	0.617179	0.641697
	53	1	0.475321	0.466193	0.467208	0.4738	0.476673	0.472279	0.473462	0.467546	0.464334	0.46687	0.461629	0.46332	0.46332	0.455206	0.45622	0.462475	0.465686	0.460784	0.456897	0.450135	0.456389	0.462644	0.456558	0.461629	0.466024	0.477011	0.475997	0.474983	0.471771	0.476335	0.47549	0.480899	0.478702	0.478364	0.46856	0.4738	0.472448	0.465855	0.460446	0.461122	0.460784	0.458587	0.45808	0.461122	0.458249	0.464503	0.473631
	54	0	0.459459	0.454138	0.445929	0.443666	0.441957	0.443281	0.444846	0.449877	0.446723	0.439477	0.438177	0.436997	0.435842	0.434951	0.438827	0.430666	0.430329	0.430016	0.43199	0.43199	0.428138	0.426381	0.426308	0.43341	0.434373	0.433266	0.431436	0.433603	0.436155	0.436227	0.434253	0.434831	0.437046	0.438731	0.441355	0.44239	0.442198	0.438129	0.437022	0.440585	0.439429	0.438707	0.434133	0.434325	0.43601	0.434446	0.439333
	55	0	0.49534	0.495585	0.493869	0.492642	0.491852	0.491525	0.492397	0.491089	0.492124	0.491089	0.487928	0.484957	0.482886	0.479971	0.477709	0.478499	0.477082	0.476646	0.474112	0.471959	0.471959	0.473022	0.474793	0.47452	0.474166	0.476564	0.478363	0.479398	0.480679	0.48057	0.479317	0.479834	0.479725	0.480652	0.481878	0.479071	0.477082	0.475202	0.469261	0.464901	0.460731	0.453483	0.445498	0.437922	0.428194	0.420455	0.411898
	56	0	0.442717	0.444626	0.444354	0.443808	0.446536	0.451446	0.457174	0.460175	0.466448	0.466176	0.470813	0.475996	0.482815	0.489089	0.492362	0.496181	0.490998	0.493726	0.495363	0.497545	0.496999	0.499182	0.497545	0.494817	0.500818	0.501909	0.498363	0.495908	0.493453	0.494272	0.486907	0.481724	0.476541	0.473813	0.463448	0.453901	0.449536	0.448445	0.437261	0.433988	0.427441	0.417076	0.410529	0.398527	0.38707	0.368522	0.354883
	57	0	0.514098	0.514591	0.513975	0.51262	0.508454	0.506334	0.505028	0.503278	0.501035	0.499137	0.499482	0.499384	0.499113	0.497585	0.495194	0.496155	0.496155	0.496056	0.497585	0.497658	0.500764	0.500912	0.503993	0.507542	0.507222	0.506778	0.50663	0.507	0.503746	0.503968	0.500296	0.496303	0.496845	0.494775	0.489056	0.485557	0.48563	0.483338	0.481638	0.482254	0.482697	0.483609	0.474613	0.470448	0.46818	0.463472	0.4598
	58	0	0.506061	0.507381	0.509199	0.510065	0.508983	0.509048	0.507013	0.503723	0.502792	0.500022	0.498442	0.495519	0.492338	0.489935	0.485758	0.484502	0.48461	0.484264	0.48132	0.481775	0.480671	0.479307	0.481667	0.483896	0.484177	0.483247	0.483009	0.485108	0.48645	0.488117	0.488874	0.487424	0.485541	0.483333	0.482229	0.477879	0.473117	0.470238	0.466299	0.461905	0.455303	0.450433	0.44526	0.440649	0.435498	0.429675	0.423398
	59	0	0.5128	0.513748	0.513748	0.517156	0.519378	0.517807	0.517896	0.515585	0.515822	0.514993	0.517037	0.519674	0.524415	0.522222	0.526756	0.528	0.529896	0.528711	0.529067	0.533037	0.535585	0.53437	0.537185	0.543556	0.544385	0.548237	0.549896	0.54963	0.549363	0.551704	0.552919	0.549156	0.546726	0.538933	0.541393	0.5408	0.536385	0.53363	0.527556	0.532385	0.533926	0.532267	0.529037	0.528089	0.522993	0.518341	0.515556
	60	0	0.486097	0.484732	0.483953	0.473753	0.470114	0.474467	0.47882	0.479015	0.47921	0.478885	0.479405	0.480769	0.481289	0.481354	0.48902	0.484602	0.480964	0.47973	0.484732	0.480055	0.476286	0.481029	0.477391	0.472388	0.472388	0.476676	0.468555	0.477781	0.4783	0.479145	0.483238	0.483043	0.482978	0.488306	0.488241	0.484797	0.480639	0.479535	0.484278	0.487851	0.484018	0.498051	0.493438	0.489475	0.490255	0.482458	0.481484
	61	0	0.482855	0.479446	0.482442	0.484507	0.48647	0.482442	0.484043	0.482442	0.487916	0.484662	0.485179	0.482855	0.481254	0.484094	0.486625	0.486883	0.485489	0.486005	0.487709	0.484197	0.482906	0.476606	0.476554	0.476606	0.479653	0.481306	0.476193	0.478104	0.477329	0.478104	0.48301	0.479498	0.484817	0.484507	0.480841	0.483061	0.48239	0.484043	0.487709	0.487399	0.490963	0.492718	0.488897	0.492254	0.49277	0.496643	0.493183
	62	0	0.515058	0.516796	0.517259	0.511931	0.51419	0.522588	0.52363	0.535735	0.544307	0.542048	0.531449	0.534635	0.538805	0.542801	0.543901	0.54923	0.551199	0.543901	0.543554	0.540021	0.542106	0.545118	0.551604	0.549635	0.54089	0.535098	0.534577	0.52809	0.531623	0.527858	0.526468	0.525599	0.517607	0.511236	0.50666	0.50168	0.498668	0.497799	0.497046	0.493166	0.492297	0.483262	0.481698	0.479439	0.469999	0.459284	0.4466
	63	0	0.513601	0.513842	0.514925	0.515648	0.522268	0.517453	0.511074	0.517694	0.518296	0.512759	0.51312	0.507463	0.508426	0.515648	0.522388	0.523351	0.535026	0.522147	0.521786	0.521666	0.528045	0.528647	0.520823	0.519981	0.518897	0.513601	0.512037	0.504935	0.50337	0.507944	0.513601	0.512157	0.510953	0.499759	0.505296	0.504092	0.497232	0.495787	0.500602	0.487723	0.486278	0.478214	0.477973	0.465094	0.469788	0.470029	0.462687
	64	0	0.616824	0.613176	0.606284	0.605541	0.59777	0.589459	0.586014	0.577703	0.579122	0.575473	0.575405	0.574257	0.574257	0.578446	0.583378	0.586554	0.587095	0.590135	0.586351	0.591554	0.590608	0.59723	0.599527	0.604392	0.607432	0.607568	0.606959	0.605541	0.604122	0.601351	0.599932	0.599257	0.598649	0.594459	0.591824	0.590203	0.588851	0.586892	0.586622	0.578784	0.574662	0.569595	0.563581	0.560405	0.553108	0.545946	0.545473
	65	0	0.521846	0.516624	0.513587	0.507673	0.508152	0.504476	0.503996	0.510656	0.509111	0.505701	0.509751	0.512521	0.507779	0.502611	0.492221	0.475117	0.471068	0.469469	0.464408	0.454923	0.456948	0.4651	0.467498	0.471068	0.477621	0.475224	0.474691	0.470588	0.473092	0.474904	0.474691	0.469789	0.461104	0.458813	0.459719	0.460518	0.45098	0.453005	0.442402	0.43393	0.431479	0.431532	0.431959	0.431159	0.43068	0.428282	0.424073
	66	0	0.546512	0.541709	0.547523	0.544995	0.536653	0.551062	0.550809	0.549545	0.550556	0.549039	0.545501	0.553337	0.55637	0.542214	0.528564	0.526289	0.524267	0.521486	0.518453	0.518706	0.518453	0.503033	0.509606	0.515167	0.514661	0.523256	0.513397	0.505056	0.505056	0.505814	0.498483	0.497978	0.476997	0.470677	0.478766	0.476744	0.474975	0.496461	0.48003	0.477755	0.469414	0.462588	0.469414	0.463094	0.462083	0.452224	0.449191
	67	0	0.502628	0.507067	0.504977	0.505599	0.50426	0.502399	0.500415	0.500394	0.504167	0.503996	0.508177	0.508485	0.507218	0.510383	0.5116	0.513147	0.514958	0.512552	0.514299	0.515502	0.518617	0.517586	0.516433	0.51639	0.51788	0.519605	0.517629	0.51634	0.516362	0.51861	0.51957	0.51725	0.51566	0.51503	0.517042	0.519018	0.513233	0.510361	0.513433	0.514879	0.512953	0.51445	0.508943	0.50855	0.507791	0.507239	0.508936
	68	0	0.511811	0.513979	0.517659	0.525591	0.528558	0.52619	0.53278	0.531154	0.530298	0.53181	0.536574	0.537772	0.536546	0.530811	0.527673	0.527103	0.526247	0.522509	0.518915	0.513922	0.509757	0.51087	0.506533	0.505278	0.49806	0.490186	0.489187	0.491841	0.49167	0.488788	0.489073	0.483339	0.480543	0.479288	0.47518	0.473297	0.472755	0.472441	0.470843	0.472498	0.471357	0.468219	0.46605	0.46431	0.459774	0.457406	0.453869
	69	0	0.530787	0.527488	0.537269	0.528646	0.533681	0.529167	0.533102	0.527373	0.534896	0.546123	0.542593	0.53941	0.532002	0.532292	0.536285	0.533565	0.533738	0.531019	0.529803	0.525174	0.525	0.519907	0.52581	0.518576	0.517419	0.517766	0.52309	0.517303	0.512326	0.512211	0.511516	0.508102	0.499942	0.492535	0.479051	0.46713	0.461227	0.453414	0.449595	0.439757	0.438773	0.428588	0.428472	0.427431	0.43125	0.427951	0.426157
	70	0	0.509799	0.512151	0.527045	0.528286	0.527045	0.535537	0.542527	0.544029	0.545858	0.54723	0.548733	0.546446	0.54723	0.54527	0.546316	0.544095	0.545074	0.55324	0.554024	0.554351	0.554285	0.562582	0.564803	0.570943	0.580285	0.578194	0.582049	0.576888	0.575451	0.581069	0.580873	0.578978	0.564411	0.560034	0.550366	0.541286	0.52417	0.511171	0.502352	0.49399	0.497779	0.499739	0.498171	0.501307	0.498824	0.489744	0.476222
	71	0	0.488408	0.490478	0.490573	0.497436	0.498025	0.494697	0.501258	0.497389	0.500048	0.499713	0.504268	0.506513	0.510987	0.515159	0.510844	0.51078	0.508503	0.513025	0.51914	0.521338	0.51707	0.510924	0.510111	0.514522	0.51457	0.512357	0.510143	0.509968	0.513201	0.515669	0.520032	0.521799	0.521369	0.521497	0.520637	0.520016	0.51871	0.516576	0.514666	0.51301	0.507707	0.509984	0.510573	0.506831	0.504729	0.506783	0.508599
	72	0	0.53061	0.531116	0.532127	0.527448	0.522515	0.522641	0.530483	0.53706	0.525424	0.526815	0.538199	0.536175	0.540602	0.54642	0.544017	0.54212	0.540349	0.536302	0.533266	0.530483	0.530483	0.528586	0.526309	0.525803	0.524665	0.518214	0.514672	0.514546	0.514799	0.519732	0.511637	0.509992	0.503162	0.501897	0.489755	0.483683	0.483177	0.477359	0.4766	0.459524	0.471161	0.453074	0.452821	0.452441	0.444978	0.432456	0.425373
	73	0	0.449467	0.448912	0.449672	0.454412	0.455129	0.455963	0.45747	0.454354	0.453593	0.45469	0.455758	0.458904	0.461069	0.465268	0.464376	0.463425	0.464873	0.468092	0.466877	0.468648	0.466204	0.46657	0.466833	0.472963	0.473271	0.472876	0.473446	0.471047	0.47251	0.470154	0.469862	0.466921	0.467799	0.470403	0.471895	0.472393	0.464142	0.460938	0.461932	0.458758	0.453564	0.455832	0.452511	0.446732	0.446073	0.446761	0.443454
	74	0	0.430085	0.426896	0.429669	0.427966	0.431174	0.432521	0.433729	0.438542	0.441672	0.447059	0.450525	0.455556	0.455417	0.455298	0.453813	0.457794	0.460586	0.460903	0.461577	0.463636	0.466766	0.469162	0.470172	0.472014	0.47453	0.475045	0.474906	0.477144	0.480887	0.487106	0.488493	0.489344	0.483997	0.482313	0.477124	0.478927	0.475005	0.47144	0.469103	0.461596	0.458705	0.452149	0.446207	0.441592	0.43979	0.435096	0.429788
	75	0	0.485952	0.484912	0.484565	0.484333	0.480113	0.47942	0.477974	0.472251	0.475778	0.47069	0.470286	0.472829	0.463753	0.466817	0.458261	0.465892	0.460342	0.45907	0.462481	0.458261	0.461787	0.465487	0.46884	0.460284	0.456296	0.456642	0.452827	0.461556	0.461672	0.461845	0.462077	0.458955	0.459822	0.473234	0.469765	0.461845	0.462712	0.459764	0.460689	0.461036	0.453752	0.445543	0.454157	0.446526	0.44641	0.446468	0.447277
	76	0	0.525429	0.525971	0.527055	0.525429	0.523408	0.524591	0.524147	0.522866	0.521782	0.52124	0.520747	0.517593	0.516903	0.515178	0.514341	0.513897	0.514094	0.514193	0.516558	0.516263	0.514538	0.513848	0.513109	0.514883	0.516016	0.513897	0.514538	0.516706	0.51641	0.518283	0.520057	0.52124	0.522176	0.521733	0.52464	0.5274	0.526217	0.530012	0.532131	0.534398	0.535038	0.536073	0.536123	0.535236	0.535778	0.533659	0.531589
	77	0	0.475177	0.463357	0.46247	0.472518	0.48227	0.484634	0.476359	0.476655	0.476655	0.477246	0.468972	0.45922	0.45922	0.45922	0.458333	0.458333	0.46779	0.468676	0.459811	0.459811	0.45065	0.448877	0.451241	0.440603	0.433511	0.435284	0.435284	0.436466	0.454196	0.454196	0.454492	0.455083	0.446809	0.457151	0.457151	0.455969	0.448582	0.440012	0.440012	0.439716	0.440603	0.457151	0.454492	0.454196	0.452719	0.452719	0.461879
	78	0	0.540481	0.538588	0.536509	0.533847	0.530987	0.527742	0.524856	0.521611	0.517546	0.514129	0.510316	0.507085	0.505191	0.502	0.497868	0.49473	0.492346	0.489658	0.488029	0.486797	0.486016	0.484056	0.483633	0.484083	0.484639	0.485434	0.485897	0.486705	0.487989	0.489221	0.490373	0.491114	0.492346	0.493167	0.495273	0.495815	0.496332	0.496875	0.49661	0.49514	0.495657	0.49518	0.494557	0.494756	0.494107	0.493167	0.491777
	79	0	0.487144	0.496694	0.507567	0.511901	0.507787	0.509183	0.509403	0.510285	0.513958	0.509403	0.500808	0.500882	0.500882	0.504702	0.514179	0.510065	0.50573	0.500808	0.500147	0.504187	0.513077	0.512269	0.512195	0.503012	0.501984	0.496914	0.496327	0.490743	0.490229	0.494637	0.485968	0.489862	0.490009	0.486629	0.481267	0.481781	0.476785	0.476932	0.477667	0.482222	0.477814	0.478108	0.477593	0.476197	0.476344	0.475977	0.475169
	80	0	0.469878	0.471768	0.472677	0.473945	0.474543	0.4755	0.476529	0.478012	0.478204	0.478491	0.480142	0.480381	0.479998	0.480429	0.480883	0.480309	0.479855	0.478969	0.479687	0.481242	0.481816	0.482271	0.481697	0.481936	0.481218	0.48385	0.486171	0.486578	0.488635	0.490071	0.49232	0.492774	0.493803	0.497631	0.500096	0.502943	0.505718	0.508781	0.509786	0.511963	0.514643	0.517681	0.519667	0.52048	0.522897	0.52505	0.525864
	81	0	0.520285	0.518939	0.515775	0.515127	0.510467	0.514628	0.517419	0.518491	0.51717	0.519712	0.522802	0.52355	0.522403	0.523051	0.525269	0.527811	0.528982	0.529854	0.534689	0.536807	0.535013	0.537156	0.533817	0.531599	0.537455	0.533269	0.531674	0.526665	0.526116	0.530453	0.532845	0.532945	0.535486	0.532621	0.539025	0.539175	0.538776	0.541143	0.544084	0.547897	0.546053	0.546402	0.544657	0.544582	0.547099	0.541293	0.533941
	82	0	0.459727	0.46765	0.472271	0.471501	0.477663	0.478983	0.485805	0.490757	0.489987	0.491857	0.492738	0.493618	0.487676	0.487896	0.488226	0.484595	0.481734	0.484595	0.480964	0.479974	0.478983	0.483275	0.483495	0.484045	0.482064	0.482724	0.481074	0.481294	0.477553	0.46831	0.46776	0.459287	0.450484	0.440031	0.43849	0.43761	0.431338	0.428477	0.431228	0.428257	0.425946	0.426827	0.426496	0.424626	0.424076	0.421875	0.419894
	83	0	0.445246	0.446865	0.448631	0.449367	0.452016	0.447454	0.447601	0.442008	0.438034	0.437739	0.433471	0.424787	0.421107	0.417133	0.421843	0.422726	0.417574	0.415072	0.421254	0.418016	0.41831	0.418457	0.415661	0.413747	0.40521	0.391522	0.387695	0.380483	0.375184	0.380924	0.378569	0.374742	0.378569	0.382249	0.387989	0.396526	0.399764	0.400353	0.401089	0.403739	0.402855	0.406094	0.407713	0.406241	0.395938	0.397998	0.392994
	84	0	0.458059	0.458242	0.458608	0.470513	0.479853	0.47967	0.476007	0.483516	0.496886	0.503297	0.518315	0.518864	0.52033	0.51978	0.524176	0.518864	0.510989	0.511905	0.51337	0.508059	0.509707	0.510989	0.510806	0.52619	0.536081	0.533516	0.534249	0.535348	0.540659	0.537363	0.539194	0.531136	0.531502	0.518498	0.511538	0.511172	0.515568	0.520696	0.524176	0.514286	0.511355	0.504396	0.502015	0.490293	0.488278	0.488462	0.477473
	85	0	0.494849	0.492347	0.497694	0.501913	0.502011	0.500638	0.489011	0.480965	0.477041	0.478954	0.486264	0.491022	0.486558	0.487539	0.487	0.490483	0.487	0.494113	0.492445	0.49323	0.495536	0.495389	0.496173	0.493573	0.498626	0.50103	0.504072	0.503581	0.505985	0.507064	0.506721	0.510498	0.51094	0.512951	0.512166	0.512657	0.511627	0.513883	0.510646	0.508291	0.510449	0.508929	0.499755	0.499804	0.495977	0.491415	0.491366
	86	0	0.550727	0.54955	0.556194	0.55308	0.558893	0.557993	0.554948	0.553564	0.546367	0.537993	0.530035	0.527958	0.520692	0.514533	0.494394	0.48526	0.476609	0.465606	0.462215	0.457232	0.451142	0.442768	0.435709	0.429066	0.430311	0.427336	0.425467	0.42609	0.428235	0.421938	0.418893	0.419654	0.421522	0.42	0.425606	0.426574	0.430311	0.430865	0.431488	0.424844	0.4191	0.417093	0.419031	0.420484	0.415848	0.418062	0.420346
	87	0	0.511243	0.503516	0.496631	0.490075	0.484875	0.480407	0.472717	0.467516	0.465026	0.460668	0.457445	0.457445	0.458727	0.457628	0.458288	0.461181	0.462499	0.463268	0.465905	0.468945	0.470153	0.473742	0.474584	0.479455	0.483191	0.486084	0.492419	0.495679	0.498498	0.502234	0.50509	0.508826	0.51355	0.517066	0.520398	0.521973	0.525452	0.529041	0.529224	0.531751	0.532301	0.532594	0.533619	0.535963	0.535816	0.531495	0.528309
	88	0	0.4503	0.454315	0.454376	0.453392	0.451746	0.452315	0.454822	0.457299	0.458637	0.461883	0.464959	0.46599	0.469236	0.470897	0.469282	0.470897	0.472512	0.472143	0.475096	0.478326	0.483372	0.485141	0.481618	0.483156	0.484633	0.484541	0.486202	0.486679	0.487648	0.487233	0.49034	0.489109	0.488663	0.487233	0.488156	0.491863	0.490078	0.490463	0.487986	0.481711	0.47828	0.476096	0.473573	0.472281	0.469466	0.465959	0.461437
	89	0	0.519032	0.5164	0.516839	0.510312	0.504991	0.507679	0.508337	0.509215	0.505924	0.506198	0.506527	0.504388	0.504936	0.505156	0.505375	0.508556	0.510312	0.507734	0.508885	0.507569	0.508282	0.5017	0.501207	0.497312	0.497148	0.495502	0.497312	0.492486	0.48563	0.481461	0.476086	0.472631	0.470601	0.466104	0.462154	0.462045	0.463142	0.461551	0.457492	0.44932	0.445535	0.439063	0.439721	0.439392	0.439008	0.43676	0.433414
	90	0	0.473994	0.460632	0.454598	0.45431	0.459483	0.446121	0.435776	0.429741	0.424569	0.421695	0.418678	0.412069	0.404167	0.401724	0.401293	0.412931	0.415374	0.414799	0.414655	0.418822	0.424138	0.427586	0.429454	0.43046	0.432184	0.442529	0.443966	0.446552	0.459626	0.467816	0.477586	0.485776	0.496264	0.505316	0.512787	0.513362	0.513937	0.515948	0.516667	0.525144	0.526149	0.525431	0.526724	0.525575	0.527586	0.522414	0.518822
	91	0	0.502414	0.503621	0.502931	0.50431	0.506552	0.508966	0.511207	0.508448	0.506897	0.510862	0.510345	0.504828	0.498448	0.5	0.497069	0.492069	0.485517	0.486724	0.483103	0.476379	0.473793	0.473448	0.468966	0.467586	0.463448	0.45931	0.456207	0.456552	0.458966	0.461379	0.466552	0.473621	0.477931	0.481724	0.49	0.495172	0.500517	0.507931	0.507759	0.510517	0.517069	0.517759	0.518966	0.522586	0.527759	0.527069	0.530345
	92	0	0.489973	0.493201	0.496909	0.496703	0.499794	0.49897	0.490934	0.491346	0.492033	0.49842	0.497802	0.49272	0.500549	0.50728	0.507349	0.506868	0.510646	0.506662	0.507005	0.500893	0.5	0.49533	0.498283	0.494712	0.491071	0.496223	0.500549	0.49375	0.497734	0.498901	0.506662	0.504121	0.505426	0.508997	0.513874	0.508036	0.518681	0.515728	0.519437	0.510989	0.511332	0.511126	0.510302	0.506593	0.503091	0.500549	0.500893
	93	0	0.46544	0.465837	0.470736	0.474576	0.479476	0.484507	0.49232	0.497881	0.503972	0.513109	0.519333	0.52357	0.527807	0.537606	0.543697	0.548332	0.550053	0.551642	0.556674	0.557468	0.559852	0.561838	0.560779	0.561043	0.560249	0.558925	0.55535	0.559057	0.560514	0.557203	0.555482	0.556144	0.552436	0.547405	0.543697	0.537341	0.532309	0.526086	0.521981	0.521186	0.515625	0.515625	0.514433	0.509269	0.504635	0.506488	0.503972
	94	0	0.500899	0.500674	0.496779	0.501873	0.503746	0.508166	0.502248	0.500749	0.502697	0.505094	0.499476	0.503072	0.504345	0.502472	0.497153	0.492733	0.488013	0.487039	0.484942	0.483218	0.481645	0.479922	0.471606	0.475202	0.475277	0.474678	0.478124	0.488987	0.488013	0.492508	0.491984	0.492134	0.488987	0.493257	0.493182	0.489811	0.492808	0.489062	0.486964	0.489437	0.491684	0.496853	0.492733	0.493182	0.493332	0.496853	0.491684
	95	0	0.502916	0.501237	0.507246	0.510693	0.512107	0.513786	0.512107	0.512107	0.507777	0.518293	0.521474	0.530576	0.531813	0.531902	0.527837	0.531637	0.532609	0.534553	0.535702	0.539767	0.534818	0.533316	0.537911	0.546306	0.542064	0.546748	0.543478	0.543832	0.542064	0.546129	0.546571	0.542948	0.541534	0.541976	0.545599	0.547013	0.549841	0.552492	0.555408	0.547808	0.543302	0.532167	0.529339	0.533581	0.536762	0.535525	0.543655
	96	0	0.48838	0.48838	0.49331	0.498415	0.497007	0.498944	0.500352	0.498415	0.501232	0.496831	0.495423	0.490141	0.488908	0.486796	0.480634	0.479225	0.473415	0.465141	0.460035	0.459859	0.462676	0.466725	0.471303	0.475	0.476585	0.482218	0.488556	0.494894	0.497711	0.504225	0.512148	0.514789	0.51919	0.528169	0.535035	0.541901	0.548944	0.557746	0.565493	0.574472	0.585387	0.592782	0.604401	0.611092	0.622183	0.630282	0.636444
	97	0	0.486158	0.485502	0.488454	0.488848	0.491341	0.49121	0.487733	0.491078	0.488848	0.498229	0.506888	0.507216	0.502362	0.49836	0.499803	0.501902	0.508462	0.51207	0.508331	0.512792	0.509381	0.510037	0.513579	0.509053	0.513842	0.51089	0.514432	0.510496	0.507806	0.51089	0.508331	0.510955	0.511874	0.511677	0.515088	0.515416	0.514629	0.511874	0.511349	0.513448	0.515416	0.517449	0.513448	0.511414	0.504723	0.501246	0.499278
	98	0	0.493324	0.491727	0.493652	0.497788	0.495495	0.495863	0.493897	0.498812	0.501474	0.502007	0.503481	0.497133	0.495781	0.496437	0.487058	0.481651	0.481242	0.478989	0.487344	0.491071	0.493611	0.496764	0.498689	0.496846	0.497256	0.502949	0.502703	0.511591	0.513802	0.512533	0.512983	0.517898	0.519823	0.523222	0.523673	0.525352	0.527482	0.528014	0.527277	0.52867	0.527564	0.522526	0.528137	0.528096	0.529407	0.524328	0.5231
	99	0	0.445283	0.443739	0.443225	0.446312	0.448542	0.454202	0.458319	0.458148	0.463465	0.463979	0.46072	0.462093	0.464322	0.461578	0.462436	0.454717	0.455575	0.452144	0.453173	0.450257	0.450429	0.452487	0.453345	0.455746	0.458491	0.456432	0.453859	0.449228	0.44494	0.443911	0.438937	0.437736	0.431046	0.42916	0.426587	0.422813	0.427959	0.42916	0.431046	0.432933	0.44048	0.445626	0.4494	0.459691	0.462093	0.466895	0.473756
	100	0	0.449206	0.456481	0.45754	0.457011	0.456217	0.457011	0.455026	0.45291	0.452646	0.452381	0.451587	0.451323	0.445238	0.444841	0.457804	0.457937	0.462831	0.467989	0.472751	0.473545	0.474074	0.474471	0.473016	0.473016	0.472884	0.467857	0.463889	0.450794	0.450397	0.444841	0.444577	0.445238	0.451852	0.453175	0.467725	0.481085	0.481746	0.488228	0.488889	0.490741	0.483995	0.483995	0.477116	0.484524	0.484524	0.492063	0.485979
	101	0	0.572581	0.570917	0.567972	0.560932	0.556836	0.552483	0.551587	0.546467	0.540835	0.539299	0.535842	0.532898	0.53021	0.522529	0.517409	0.511137	0.508833	0.5032	0.498208	0.494496	0.491935	0.490527	0.487711	0.486175	0.486815	0.488863	0.488351	0.488095	0.488863	0.490015	0.488863	0.491423	0.490655	0.492576	0.494112	0.492576	0.493856	0.495136	0.49744	0.497952	0.50064	0.493472	0.488863	0.488863	0.486431	0.484127	0.484639
	102	0	0.472489	0.467758	0.465049	0.462263	0.464248	0.471612	0.471535	0.470696	0.473367	0.473748	0.474206	0.482486	0.483822	0.480922	0.483516	0.486989	0.490804	0.489507	0.49317	0.49649	0.499886	0.497405	0.498436	0.496909	0.495383	0.502366	0.503014	0.50206	0.498359	0.497024	0.510188	0.514385	0.511752	0.507746	0.510836	0.507975	0.511256	0.510417	0.512172	0.517972	0.515644	0.515759	0.512782	0.514919	0.509577	0.502022	0.493361
	103	0	0.476432	0.47319	0.478659	0.48553	0.489837	0.485385	0.486014	0.489111	0.492547	0.491338	0.494338	0.495838	0.503726	0.501403	0.493951	0.493999	0.49758	0.49971	0.501694	0.503775	0.494725	0.49458	0.496322	0.492741	0.492644	0.492838	0.493128	0.489644	0.477545	0.478659	0.469561	0.462979	0.469754	0.460269	0.456543	0.438686	0.442122	0.452478	0.449042	0.449526	0.446574	0.446913	0.439799	0.437089	0.443719	0.433943	0.438831
	104	0	0.455294	0.459853	0.462721	0.465147	0.469559	0.469926	0.469191	0.467868	0.466397	0.468088	0.469118	0.464779	0.463529	0.468162	0.462868	0.462868	0.462647	0.457941	0.459044	0.462721	0.456985	0.460368	0.458824	0.461176	0.458309	0.459485	0.465	0.4675	0.469118	0.469779	0.474779	0.481618	0.489853	0.496103	0.499044	0.505588	0.508456	0.510221	0.515441	0.514412	0.520221	0.516691	0.518309	0.523603	0.525441	0.531324	0.534779
	105	0	0.474937	0.473997	0.474154	0.483318	0.483004	0.492011	0.491698	0.495771	0.491385	0.485981	0.49021	0.495536	0.485589	0.485902	0.490445	0.484727	0.494439	0.494987	0.495692	0.495379	0.494674	0.484649	0.479558	0.479715	0.480107	0.480576	0.480341	0.48042	0.485511	0.501645	0.503289	0.513628	0.513628	0.50791	0.507362	0.501723	0.496867	0.497024	0.503524	0.513941	0.52005	0.515664	0.525298	0.525533	0.525689	0.519815	0.519737
	106	0	0.536696	0.538055	0.536922	0.54032	0.542661	0.543567	0.545002	0.545606	0.548852	0.55006	0.553081	0.555421	0.558291	0.562972	0.564558	0.566898	0.569163	0.570674	0.570296	0.568182	0.567049	0.56418	0.563953	0.561009	0.558291	0.551797	0.546738	0.542736	0.535714	0.5299	0.524313	0.517819	0.516838	0.514422	0.510722	0.504832	0.503247	0.501435	0.501888	0.497433	0.493355	0.490486	0.490411	0.490562	0.489882	0.490637	0.491241
	107	0	0.511167	0.513178	0.517617	0.522888	0.522333	0.523443	0.530309	0.529546	0.530864	0.532529	0.541476	0.544181	0.550423	0.555625	0.559925	0.566445	0.566653	0.567277	0.57123	0.574213	0.577819	0.576224	0.576918	0.574976	0.570953	0.570259	0.572826	0.572756	0.575253	0.57886	0.582813	0.578582	0.581079	0.581149	0.578027	0.574906	0.573242	0.573589	0.570884	0.563046	0.567832	0.56908	0.573589	0.568942	0.564919	0.56915	0.57123
	108	0	0.502677	0.508464	0.509621	0.500145	0.510634	0.512587	0.519025	0.516059	0.51577	0.521267	0.528067	0.525246	0.526186	0.523655	0.522714	0.522931	0.52785	0.533275	0.535156	0.527488	0.525969	0.522786	0.513744	0.521846	0.521774	0.532914	0.536748	0.536097	0.535952	0.534071	0.53342	0.538701	0.541594	0.536386	0.53588	0.539135	0.546369	0.542752	0.54333	0.543692	0.536892	0.539062	0.535663	0.535084	0.539062	0.538267	0.540003
	109	0	0.502874	0.496916	0.498879	0.503504	0.498528	0.494253	0.497477	0.496566	0.495585	0.489627	0.497337	0.496846	0.49166	0.491169	0.50028	0.495234	0.490538	0.486263	0.481707	0.481847	0.477292	0.477152	0.481918	0.472456	0.472246	0.477782	0.473367	0.479254	0.480726	0.481567	0.482408	0.483109	0.487665	0.498598	0.494884	0.5	0.500421	0.500561	0.506238	0.506869	0.511634	0.516891	0.507639	0.507149	0.502313	0.502383	0.497337
	110	0	0.489658	0.486652	0.487734	0.488095	0.489538	0.484247	0.482083	0.480399	0.473304	0.475228	0.470298	0.466089	0.467893	0.474627	0.470779	0.473785	0.47607	0.478235	0.481842	0.482564	0.484367	0.490981	0.488095	0.489538	0.483766	0.487013	0.480159	0.481602	0.483766	0.495911	0.496753	0.503487	0.505291	0.501203	0.511785	0.523088	0.523208	0.520683	0.520322	0.53343	0.526575	0.526575	0.528499	0.531506	0.536797	0.539442	0.551467
	111	0	0.559119	0.558071	0.560168	0.567296	0.569182	0.564151	0.566247	0.557862	0.565409	0.555556	0.550524	0.548637	0.536897	0.537317	0.543606	0.540671	0.544444	0.551153	0.55304	0.562683	0.561426	0.57631	0.57631	0.572327	0.575262	0.566876	0.557023	0.556604	0.556394	0.555975	0.553459	0.552201	0.555765	0.556394	0.553878	0.567296	0.56478	0.555556	0.562264	0.562893	0.560587	0.560587	0.560377	0.562264	0.555765	0.554507	0.555765
	112	0	0.555851	0.554987	0.553783	0.549782	0.546736	0.544122	0.541007	0.537598	0.532051	0.528187	0.524686	0.52039	0.518367	0.516048	0.516117	0.513866	0.512093	0.511548	0.509252	0.509252	0.509706	0.509274	0.509365	0.508706	0.509479	0.510706	0.512048	0.514116	0.516048	0.518981	0.519867	0.520822	0.521959	0.522595	0.523459	0.525459	0.526005	0.525232	0.525118	0.523936	0.523686	0.524391	0.522959	0.521686	0.51939	0.517526	0.51623
	113	0	0.497879	0.497842	0.499349	0.502548	0.505859	0.508705	0.510789	0.512946	0.515067	0.517132	0.521038	0.518862	0.518211	0.520312	0.519327	0.520926	0.522805	0.522638	0.521838	0.524628	0.524349	0.525	0.530227	0.528292	0.528609	0.529967	0.534896	0.532775	0.529781	0.525651	0.534561	0.52965	0.529855	0.526042	0.526544	0.529483	0.531696	0.536068	0.539509	0.54109	0.543508	0.534561	0.536496	0.542541	0.539751	0.537965	0.539453
	114	0	0.53842	0.534476	0.53417	0.535326	0.53485	0.53077	0.531824	0.5272	0.516218	0.516932	0.511628	0.509486	0.504454	0.497824	0.494118	0.493744	0.490208	0.485312	0.485584	0.483646	0.475214	0.47093	0.463212	0.461172	0.45682	0.457194	0.460016	0.459132	0.459676	0.460152	0.459914	0.463042	0.462158	0.467054	0.467632	0.47178	0.478002	0.47654	0.476642	0.471882	0.472154	0.47671	0.479464	0.489902	0.489256	0.493506	0.494798
	115	0	0.474173	0.471232	0.476654	0.473346	0.479596	0.486029	0.488511	0.49136	0.490993	0.495496	0.501103	0.507169	0.503768	0.509926	0.502941	0.503493	0.512316	0.507077	0.504779	0.51011	0.50864	0.51829	0.52114	0.519761	0.519393	0.528952	0.533915	0.539246	0.540625	0.55	0.551471	0.545956	0.545129	0.544669	0.546783	0.539338	0.540717	0.542096	0.548162	0.556066	0.554412	0.558548	0.555147	0.559559	0.568934	0.569026	0.568566
	116	0	0.503495	0.501359	0.498447	0.499547	0.491974	0.497152	0.497023	0.49767	0.501036	0.501877	0.503625	0.502848	0.499935	0.509126	0.513269	0.516764	0.51767	0.523819	0.52233	0.527184	0.532492	0.533851	0.53877	0.537217	0.543948	0.552362	0.564595	0.569061	0.570227	0.567508	0.572104	0.574175	0.575016	0.576311	0.573528	0.572686	0.567702	0.563625	0.567443	0.564725	0.565955	0.563883	0.562136	0.560065	0.559871	0.559159	0.559482
	117	0	0.477893	0.475481	0.474189	0.471921	0.468533	0.468619	0.468332	0.467471	0.468619	0.470772	0.474304	0.476141	0.47795	0.481682	0.485817	0.488085	0.489865	0.492794	0.496095	0.496268	0.498105	0.496526	0.4971	0.496411	0.496354	0.495234	0.497272	0.497789	0.496411	0.497359	0.497387	0.496756	0.495291	0.492334	0.489894	0.491731	0.489779	0.49199	0.492506	0.493023	0.494516	0.49532	0.497416	0.496325	0.498478	0.49888	0.500345
	118	0	0.489855	0.487539	0.487822	0.489031	0.488662	0.492007	0.489863	0.488868	0.491861	0.496407	0.493937	0.489443	0.488045	0.489906	0.490069	0.489014	0.490017	0.484743	0.48356	0.500617	0.504099	0.50512	0.506423	0.508962	0.507838	0.507418	0.507187	0.504657	0.508156	0.511097	0.510463	0.51271	0.519845	0.520214	0.524124	0.520857	0.52084	0.522589	0.524622	0.528087	0.534639	0.53258	0.53469	0.533241	0.534836	0.539175	0.536311
	119	0	0.500411	0.494929	0.494243	0.497396	0.501713	0.505551	0.49349	0.485746	0.486088	0.493558	0.493558	0.497396	0.496985	0.492873	0.499315	0.499178	0.503152	0.508155	0.507812	0.506647	0.505208	0.50514	0.501782	0.501919	0.498424	0.498629	0.505894	0.514254	0.520011	0.519463	0.525082	0.516859	0.520354	0.520354	0.529057	0.532209	0.533854	0.522272	0.527138	0.528166	0.523438	0.51631	0.50281	0.493215	0.488692	0.496436	0.495203
	120	0	0.463452	0.469602	0.470761	0.467374	0.472009	0.472277	0.495454	0.500802	0.495275	0.496256	0.501248	0.529328	0.540203	0.537618	0.549652	0.555357	0.552861	0.552951	0.55304	0.535211	0.546532	0.543769	0.549831	0.556784	0.572027	0.57488	0.583348	0.583616	0.588162	0.591906	0.595828	0.601088	0.606347	0.610893	0.611606	0.608754	0.610447	0.615261	0.618292	0.622482	0.626137	0.632377	0.639241	0.642093	0.647263	0.650383	0.656356
	121	0	0.482212	0.480972	0.481098	0.482199	0.482452	0.482692	0.487184	0.488234	0.484021	0.488727	0.490865	0.488955	0.489714	0.485349	0.484691	0.481832	0.478074	0.479517	0.477935	0.480478	0.477088	0.476607	0.47982	0.481212	0.48206	0.482806	0.483085	0.479352	0.477454	0.478403	0.479441	0.480921	0.486918	0.483021	0.48483	0.487133	0.486387	0.483616	0.493193	0.499545	0.501885	0.507085	0.508072	0.508085	0.510602	0.508806	0.507781
	122	0	0.474008	0.469195	0.469003	0.472083	0.489988	0.501925	0.508664	0.509241	0.521756	0.520601	0.517713	0.511359	0.512322	0.517905	0.521371	0.524836	0.523489	0.527917	0.530227	0.521178	0.51906	0.523874	0.53504	0.534848	0.536003	0.536966	0.534463	0.539276	0.540239	0.535618	0.545437	0.544474	0.549288	0.553331	0.55025	0.549673	0.548518	0.55025	0.55025	0.551213	0.56161	0.564305	0.565653	0.570658	0.569311	0.569888	0.568733
	123	0	0.457522	0.457792	0.46131	0.453238	0.456665	0.456845	0.454275	0.454681	0.45184	0.455943	0.45928	0.455718	0.454996	0.457747	0.457386	0.454185	0.451344	0.440476	0.451569	0.448052	0.448638	0.444715	0.448728	0.448593	0.449585	0.453012	0.453373	0.457431	0.457251	0.457386	0.457747	0.461355	0.461174	0.46875	0.476551	0.468389	0.468389	0.46875	0.457792	0.454455	0.462166	0.458288	0.462211	0.458649	0.454771	0.458378	0.455447
	124	0	0.53121	0.53121	0.530994	0.53503	0.539604	0.534869	0.530618	0.526044	0.529918	0.529434	0.529219	0.519963	0.519856	0.515174	0.514313	0.50608	0.50522	0.496018	0.499946	0.499731	0.503928	0.499892	0.499946	0.500269	0.5007	0.500969	0.496449	0.50113	0.501076	0.501238	0.505435	0.509793	0.509632	0.509255	0.509417	0.509847	0.514421	0.515174	0.511354	0.519802	0.524376	0.52895	0.528788	0.533039	0.524591	0.524483	0.521201
	125	0	0.516678	0.511651	0.516623	0.521414	0.521142	0.52361	0.523156	0.525552	0.522412	0.519146	0.518674	0.521015	0.520561	0.520107	0.519164	0.516206	0.513084	0.50764	0.512104	0.511506	0.511215	0.51107	0.508693	0.510798	0.508257	0.507658	0.50245	0.500018	0.494955	0.494683	0.494556	0.492414	0.490091	0.489547	0.491507	0.486807	0.489347	0.489384	0.486716	0.486426	0.483849	0.483613	0.480963	0.482905	0.47806	0.482234	0.482288
	126	0	0.472436	0.47313	0.474038	0.48141	0.481197	0.48141	0.477083	0.472329	0.472169	0.471795	0.47516	0.47906	0.487286	0.486966	0.490545	0.486432	0.491186	0.498718	0.502831	0.501923	0.501709	0.505929	0.505876	0.505929	0.507212	0.507532	0.509028	0.502404	0.502938	0.511485	0.50844	0.516613	0.522382	0.520673	0.522276	0.529808	0.527297	0.531571	0.529594	0.527137	0.527831	0.528098	0.524786	0.525481	0.521154	0.520833	0.517094
	127	0	0.480601	0.467303	0.467146	0.467772	0.462297	0.462922	0.462453	0.456508	0.450876	0.450094	0.444462	0.448373	0.4551	0.455257	0.467929	0.467616	0.467459	0.471683	0.475594	0.479975	0.487171	0.493899	0.494055	0.494524	0.493273	0.498905	0.477628	0.478723	0.47888	0.465582	0.457916	0.457916	0.45995	0.461514	0.4551	0.451189	0.453692	0.454318	0.44806	0.449155	0.450094	0.455726	0.455569	0.460889	0.468554	0.474499	0.47403
	128	0	0.44533	0.44533	0.444737	0.444471	0.444174	0.44376	0.444352	0.44213	0.438633	0.437537	0.433863	0.430959	0.427255	0.422218	0.419254	0.416351	0.41158	0.408854	0.407372	0.405713	0.404705	0.404439	0.404528	0.404439	0.407195	0.405831	0.406632	0.407165	0.408143	0.409921	0.40995	0.412054	0.413002	0.413654	0.416528	0.418514	0.420914	0.421862	0.425655	0.428322	0.430396	0.432826	0.435581	0.437211	0.437804	0.439196	0.440233
	129	0	0.399514	0.399818	0.396023	0.392077	0.395568	0.396175	0.401184	0.396175	0.392228	0.391318	0.391773	0.391925	0.392532	0.390255	0.393746	0.389951	0.391773	0.392228	0.391469	0.393746	0.400121	0.397541	0.401943	0.401639	0.406345	0.403764	0.412113	0.411658	0.413934	0.423801	0.434274	0.435792	0.43898	0.448087	0.452338	0.450516	0.453855	0.448087	0.451123	0.475258	0.47966	0.491651	0.501214	0.499696	0.506375	0.504098	0.50258
	130	0	0.437261	0.437335	0.437261	0.432413	0.433515	0.427344	0.429401	0.427123	0.427344	0.424478	0.421319	0.420217	0.420217	0.423744	0.42536	0.421393	0.423083	0.427344	0.426095	0.427931	0.432413	0.430649	0.431237	0.431751	0.440494	0.440641	0.445857	0.451146	0.450926	0.450779	0.455921	0.452836	0.450779	0.446738	0.446004	0.447252	0.445636	0.44593	0.441596	0.444093	0.442698	0.440788	0.435939	0.430723	0.421099	0.414634	0.410226
	131	0	0.59419	0.593905	0.586857	0.589619	0.590952	0.59619	0.597714	0.591429	0.591143	0.584476	0.579143	0.57619	0.565238	0.567238	0.562286	0.551238	0.553333	0.546571	0.539714	0.537905	0.533048	0.535619	0.52819	0.52219	0.521524	0.525238	0.524571	0.519619	0.521238	0.516381	0.514667	0.518857	0.518	0.511333	0.511524	0.510952	0.505619	0.501238	0.501714	0.504952	0.51019	0.505905	0.505619	0.499238	0.498	0.49819	0.492762
	132	0	0.484744	0.476926	0.473589	0.480072	0.503051	0.503528	0.514588	0.514779	0.509916	0.504767	0.510774	0.505721	0.505721	0.496091	0.491133	0.498284	0.48751	0.488082	0.50124	0.507818	0.507914	0.502193	0.502288	0.502384	0.503242	0.497616	0.490179	0.496091	0.489893	0.483219	0.488177	0.493707	0.4877	0.493135	0.49857	0.510488	0.516686	0.516876	0.511251	0.511728	0.511823	0.512204	0.512204	0.512204	0.518307	0.518307	0.518307
	133	0	0.530276	0.531996	0.53283	0.531527	0.531527	0.532725	0.530849	0.531631	0.531892	0.529599	0.530902	0.532465	0.531735	0.531475	0.531162	0.530849	0.531058	0.531892	0.529911	0.530589	0.531058	0.531683	0.531006	0.53111	0.529911	0.529338	0.529599	0.527775	0.525795	0.524805	0.525065	0.524544	0.525326	0.525378	0.524283	0.522876	0.521991	0.521261	0.521574	0.523502	0.524596	0.525482	0.526576	0.528609	0.529442	0.528921	0.527202
	134	0	0.435224	0.434443	0.438215	0.425468	0.426639	0.424037	0.415062	0.412851	0.416883	0.419095	0.418965	0.421696	0.422607	0.417794	0.414022	0.412591	0.408819	0.41012	0.407648	0.403486	0.402315	0.388788	0.389568	0.384365	0.386316	0.388267	0.384235	0.377341	0.372659	0.376951	0.378642	0.378512	0.379813	0.381504	0.390609	0.39373	0.398283	0.404527	0.403356	0.402185	0.401015	0.398413	0.401015	0.405827	0.402315	0.397633	0.399063
	135	0	0.468135	0.464334	0.460812	0.459358	0.456377	0.454457	0.4536	0.453675	0.454308	0.455501	0.455985	0.457718	0.458315	0.459861	0.460998	0.463942	0.462526	0.462209	0.461166	0.460514	0.460346	0.460868	0.462116	0.462042	0.462955	0.463924	0.464427	0.467557	0.469085	0.472458	0.47667	0.479409	0.482372	0.485446	0.490105	0.493757	0.496459	0.499888	0.503596	0.50477	0.506746	0.50805	0.507603	0.509895	0.511348	0.512914	0.514945
	136	0	0.459108	0.456119	0.455835	0.4511	0.448176	0.451034	0.454067	0.455726	0.450642	0.442895	0.443026	0.445819	0.448394	0.446692	0.451602	0.454351	0.45446	0.458126	0.458606	0.4571	0.457537	0.457297	0.461836	0.461181	0.450358	0.447783	0.447041	0.446299	0.448023	0.444379	0.44859	0.455682	0.457515	0.459632	0.462054	0.451951	0.456664	0.45398	0.458497	0.460483	0.461879	0.467705	0.469407	0.469364	0.469102	0.466047	0.466374
	137	0	0.44742	0.448838	0.453365	0.454129	0.44742	0.454402	0.454129	0.454511	0.453802	0.461438	0.46242	0.462965	0.46362	0.467492	0.479437	0.484073	0.491109	0.498309	0.502073	0.51129	0.512872	0.514018	0.515218	0.519963	0.524217	0.525199	0.526126	0.521272	0.520454	0.523945	0.525035	0.524108	0.521381	0.521381	0.524381	0.523945	0.517018	0.521926	0.52269	0.526617	0.519745	0.522308	0.521381	0.520508	0.519472	0.518872	0.51429
	138	0	0.529784	0.532198	0.534569	0.534828	0.535194	0.535216	0.535625	0.533017	0.532155	0.529698	0.528448	0.525194	0.519418	0.51444	0.508966	0.503793	0.498168	0.493966	0.488362	0.484569	0.48153	0.47819	0.475022	0.476034	0.475603	0.473685	0.474203	0.476185	0.47597	0.47569	0.476379	0.478319	0.481853	0.48431	0.487694	0.492263	0.496767	0.503211	0.512134	0.523168	0.533556	0.544892	0.558922	0.575625	0.592047	0.60819	0.62556
	139	0	0.527516	0.527679	0.52849	0.526948	0.526299	0.524919	0.525162	0.52289	0.522078	0.520373	0.518019	0.518588	0.517045	0.513799	0.509253	0.505276	0.500244	0.498782	0.494481	0.491964	0.491477	0.487825	0.484984	0.478247	0.475406	0.470373	0.466071	0.459984	0.456169	0.454058	0.451948	0.449513	0.451461	0.449432	0.446997	0.444724	0.447159	0.44862	0.450974	0.450162	0.453815	0.456088	0.457143	0.457711	0.457792	0.458929	0.462825
	140	0	0.470283	0.468526	0.467787	0.466196	0.463738	0.463942	0.464146	0.46356	0.462083	0.461294	0.457779	0.45564	0.456213	0.456532	0.454915	0.456888	0.457372	0.458314	0.458072	0.458238	0.458225	0.458123	0.456684	0.457767	0.457665	0.455093	0.452266	0.448332	0.44399	0.440642	0.438019	0.434619	0.430927	0.423338	0.419697	0.414757	0.411727	0.404635	0.402954	0.400853	0.398803	0.396562	0.39576	0.396078	0.39506	0.39697	0.399643
	141	0	0.417445	0.423434	0.431725	0.435246	0.440083	0.444591	0.453705	0.456666	0.459595	0.461536	0.462556	0.466208	0.466406	0.461997	0.465221	0.465386	0.467097	0.469893	0.473282	0.474697	0.481311	0.480422	0.481311	0.477264	0.476375	0.473184	0.468676	0.464464	0.470551	0.470025	0.469992	0.470387	0.466702	0.464399	0.469663	0.472921	0.47677	0.473644	0.477922	0.478053	0.484305	0.488056	0.491017	0.493518	0.487957	0.489932	0.492827
	142	0	0.467073	0.464732	0.462049	0.459707	0.455171	0.451561	0.447561	0.445854	0.445024	0.443805	0.446683	0.446098	0.449707	0.451659	0.454244	0.454976	0.457902	0.461512	0.468195	0.471805	0.476049	0.479512	0.486341	0.489366	0.49439	0.498976	0.504634	0.50878	0.513366	0.515902	0.52039	0.522829	0.52439	0.521951	0.527902	0.530195	0.53322	0.533073	0.533366	0.53639	0.539171	0.540146	0.545122	0.548341	0.553463	0.561073	0.567171
	143	0	0.495747	0.495182	0.490572	0.484267	0.483778	0.473691	0.473616	0.472487	0.474199	0.471565	0.470567	0.463303	0.461591	0.460687	0.458768	0.460104	0.455004	0.451842	0.447213	0.451052	0.449434	0.449697	0.448831	0.44599	0.443826	0.445576	0.448662	0.454646	0.45459	0.453367	0.450713	0.444635	0.435696	0.437653	0.435094	0.433814	0.434096	0.431461	0.427811	0.427754	0.424291	0.422974	0.424291	0.421676	0.420848	0.416576	0.408465
	144	0	0.462938	0.456873	0.454403	0.462489	0.47035	0.466083	0.46451	0.464735	0.466532	0.473495	0.46788	0.469452	0.467655	0.465184	0.466307	0.47664	0.495732	0.502022	0.505391	0.507862	0.498203	0.515274	0.516846	0.513477	0.517969	0.523136	0.52336	0.516622	0.525157	0.526505	0.54425	0.562668	0.579739	0.59726	0.606918	0.602875	0.604672	0.604672	0.607143	0.608041	0.615454	0.616352	0.618149	0.618374	0.619497	0.620171	0.625337
	145	0	0.464683	0.461062	0.459028	0.464137	0.467411	0.467212	0.475397	0.470833	0.46994	0.464683	0.462202	0.465873	0.463839	0.470536	0.470933	0.474058	0.470288	0.473165	0.469891	0.46627	0.465873	0.462946	0.466121	0.462401	0.458333	0.461607	0.457292	0.452778	0.459375	0.466667	0.46369	0.474058	0.473859	0.481052	0.480258	0.491518	0.498611	0.488988	0.485565	0.485665	0.481994	0.473462	0.471032	0.472272	0.474107	0.47996	0.481399
Figure 2D
	Time (s)
	0	0.01	0.02	0.03	0.04	0.05	0.06	0.07	0.08	0.09	0.1	0.11	0.12	0.13	0.14	0.15	0.16	0.17	0.18	0.19	0.2	0.21	0.22	0.23	0.24	0.25	0.26	0.27	0.28	0.29	0.3	0.31	0.32	0.33	0.34	0.35	0.36	0.37	0.38	0.39	0.4	0.41	0.42	0.43	0.44	0.45	0.46	0.47	0.48
PC1 (a.u.)	-4.34515	-4.36048	-4.43698	-4.42393	-4.52244	-4.61602	-4.72398	-4.69552	-4.64347	-4.61385	-4.73653	-4.64307	-4.5847	-4.50559	-4.43448	-4.49293	-4.40064	-4.35193	-4.3959	-4.47368	-4.40684	-4.60945	-4.73272	-4.73777	-4.76058	-4.84245	-4.87375	-4.98827	-4.94711	-4.93834	-4.99961	-4.95808	-5.04688	-5.07845	-5.16984	-5.29687	-5.24574	-5.27422	-5.2475	-5.27052	-5.23266	-5.25095	-5.15878	-5.17106	-5.17622	-5.07	-5.01959	-5.10564	-5.03302
PC2 (a.u.)	-5.26293	-5.2791	-5.4351	-5.63319	-5.76244	-5.83331	-5.77747	-5.67666	-5.71473	-5.87209	-5.96209	-5.92194	-6.00047	-6.00669	-6.15871	-6.12045	-6.26317	-6.34538	-6.45356	-6.50133	-6.54504	-6.65643	-6.6021	-6.68715	-6.83517	-6.82611	-6.86258	-6.83133	-6.81635	-6.97778	-7.1361	-7.29389	-7.45943	-7.49511	-7.67515	-7.78256	-7.93433	-8.10249	-8.26207	-8.43737	-8.61045	-8.8371	-8.80445	-8.94217	-8.95428	-9.15932	-9.33287	-9.50548	-9.66542
PC3 (a.u.)	-7.22688	-7.22141	-7.37153	-7.49546	-7.58145	-7.69236	-7.51575	-7.46014	-7.54216	-7.48267	-7.53904	-7.54143	-7.56661	-7.67671	-7.61644	-7.61211	-7.73232	-7.70464	-7.66427	-7.57478	-7.44885	-7.37265	-7.33477	-7.24339	-7.13688	-7.13855	-7.18353	-7.19874	-7.43834	-7.60973	-7.65794	-7.61446	-7.50596	-7.32685	-7.28183	-7.09013	-6.71382	-6.64856	-6.59299	-6.36302	-6.1979	-5.99787	-5.85767	-5.56952	-5.41493	-5.06653	-4.81546	-4.54964	-4.19169
[truncated: 293 more columns]

## Sheet: Fig3A
Figure 3A Control
Rows = trials
Reward size (1=large, 2=small)	Reward cue type (1=color, 2=shape)	Spike times(s)
2	2	0.451
2	2	0.015	0.028	0.033	0.046	0.064	0.08	0.087	0.107	0.121	0.148	0.187	0.192	0.213	0.234	0.246	0.259	0.285	0.318	0.354	0.377	0.401	0.408	0.496	0.506	0.521	0.597	0.614	0.635	0.667	0.717	0.763	0.785	0.798	0.813	0.823	0.846	0.858	0.869	0.892	0.925	0.946	0.978	0.995	1.006	1.012	1.029	1.07	1.085
2	2	0.105	0.459	0.723	1.264	1.556	1.572	1.652	1.719	1.734	1.795	1.818	1.868	1.913	1.969
2	2	0.023	0.036	0.053	0.088	0.102	0.133	0.155	0.162	0.18	0.371	0.575	0.669	0.7	0.793	0.828	0.865	0.888	0.906	0.921	1.015	1.031	1.147
2	2	0.011	0.022	0.034	0.105	0.126	0.243	0.273	0.304	0.372	0.461	0.688	1.523	1.609	1.627	1.73	1.808	1.946
2	2	0.031	0.04	0.061	0.077	0.111	0.135	0.154	0.261	0.281	0.419	0.436	0.48	0.492	0.501	0.569	0.59	0.611	0.642	0.66	0.691	0.699	0.71	0.73	0.785	0.795	0.835	0.847	0.892	0.933	1.113	1.175	1.216	1.232	1.259	1.278	1.343	1.36	1.391	1.426	1.443	1.487	1.538	1.551	1.591	1.658	1.668	1.762
2	2	0.277
2	2	0.377	0.875	0.958	1.08	1.162	1.199	1.257	1.286	1.329	1.68	1.71	1.763	1.837	1.948	1.969
2	2	0.081	0.229	0.25	0.475	0.742
2	2	0.009	0.061	0.083	0.117	0.144	0.246	0.266	0.281	0.314	0.322	0.35	0.395	0.913	0.999	1.098	1.131	1.149	1.17	1.264	1.347	1.426
2	2	1.238	1.245	1.454	1.54	1.699	1.748
2	2	0.007	0.055	0.101	0.241	0.253	0.374	0.399	0.424	0.537	0.556	0.595	0.642	0.682	0.842	0.853	0.87	0.89	0.906	1.075	1.11	1.136	1.264	1.367	1.45	1.587	1.685	1.793	1.827
2	2	0.016	0.036	0.058	0.091	0.122	0.138	0.155	0.168	0.185	0.204	0.234	0.312	0.345	0.417	0.439	0.494	0.542	0.56	0.577	0.608	0.645	0.68	0.706	0.773	0.784	0.853	0.879	0.92	0.985	1.39	1.454
2	2	0.124	0.231	0.338	0.356	0.429	0.464	0.506	0.54	0.654	0.673	0.745	0.788	0.799	0.83	0.938	1.014	1.109	1.178	1.213	1.254	1.264	1.424	1.45	1.468	1.478	1.527	1.562	1.575	1.6	1.613	1.638	1.657	1.675	1.745	1.771	1.83	1.849	1.896
2	2	0.959	1.25	1.294	1.625
2	2	0.812	1.004	1.296	1.418	1.505
2	2	0.132	0.194	0.577	0.792	1.172	1.199	1.21
2	2	0.027	0.039	0.076	0.092	0.129	0.143	0.154	0.186	0.195	0.262	0.304	0.349	0.394	0.405	0.667	0.684	0.717	0.842	0.874	0.963	1.151	1.174	1.285	1.352	1.404	1.442	1.467	1.484	1.516	1.525	1.543	1.574	1.622	1.634	1.651	1.878	1.98
2	2	0.134
2	2	0.004	0.012	0.024	0.052	0.063	0.079	0.121	0.129	0.14	0.154	0.197	0.221	0.253	0.324	0.362	0.427	0.436	0.455	0.544	0.632	0.794	0.852	0.884	0.966	0.979	1.005	1.031	1.177	1.267	1.298	1.341	1.355	1.373	1.385	1.436	1.468	1.474	1.551	1.575	1.586	1.655	1.677	1.705	1.765	1.774	1.812	1.819	1.83
2	2	0.063	0.205	0.397	0.544	0.669	0.804	0.86	1.364	1.431	1.481	1.521	1.534	1.576	1.632	1.683	1.758	1.786	1.816	1.923
2	2	0.085	0.127	0.147	0.191	0.871	1.319	1.352	1.416	1.492	1.535	1.576	1.606	1.643	1.707	1.724	1.75	1.87	1.889	1.908	1.969
2	2	0.011	0.049	0.057	0.094	0.104	0.114	0.141	0.183	0.207	0.22	0.256	0.498	0.522	0.716	0.806	0.895	0.948	0.982	1.086	1.821	1.914	1.981
2	2	0.291	0.345	0.357	0.426	0.437	0.458	0.49	0.576	0.591	0.632	0.69	0.711	0.808	0.839	0.912	1.093	1.172	1.195	1.22	1.502	1.699	1.712	1.786	1.836	1.929	1.968
2	2	0.213	0.236	0.251	0.816	0.847	0.916	0.935	0.99	1.725	1.769	1.812	1.836	1.869	1.948	1.97
2	2	1.856
2	2	0.017	0.042	0.097	0.15	0.181	0.231	0.807	1.143	1.165	1.24	1.327	1.418	1.447	1.523	1.556	1.592	1.618	1.658	1.694	1.738	1.796	1.878	1.911	1.93	1.954
2	2	0.735	1.205	1.228	1.239	1.244	1.251	1.26	1.271	1.282	1.292	1.316	1.329	1.348	1.369	1.402	1.418	1.439	1.457	1.497	1.516	1.695	1.755	1.782	1.814	1.893	1.916
2	2	1.262	1.593	1.946	1.975
2	1	0.804	1.215	1.331	1.341	1.404	1.598	1.719	1.743	1.762	1.829	1.889	1.94	1.982
2	1	0.809	0.821	1.342	1.359	1.52	1.544	1.576	1.862	1.873	1.891	1.919	1.978
2	1	1.739	1.773	1.934	1.988
2	1	0.007	0.024	0.037	0.082	0.14	0.405	0.48	0.494	0.508	0.527	0.545	0.57	0.595	0.624	0.639	0.655	0.693	0.73	0.757	0.802	0.824	0.84	0.865	0.898	0.955	0.966	1.006	1.116	1.14	1.171	1.225	1.315	1.334	1.808	1.896
2	1	1.973
2	1	0.052
2	1
2	1	0.13	0.574	0.671	0.699	0.824	0.859	0.896	1.031
2	1	0.106	0.44	0.483	0.679	0.767	0.824	0.844	0.857
2	1	0.022	0.034	0.065	0.155	0.967	1.159	1.166	1.187	1.224	1.821	1.909
2	1	0.574	1.352	1.807
2	1	0.183	1.214	1.824	1.862	1.87	1.886	1.915	1.929	1.962
2	1	0.006	0.066	0.087	0.102	0.164	0.262	0.292	0.311	0.336	0.359	0.38	0.429	0.483	0.494	0.538	0.572	0.6	0.623	0.641	0.658	0.727	0.74	0.813	0.826	0.852	0.889	0.953	0.964	0.998	1.014	1.112	1.129	1.171	1.19	1.212	1.224	1.337	1.358	1.382	1.415	1.451	1.508	1.533	1.55	1.589	1.613	1.637	1.709
2	1	0.021	0.049	0.069	0.12	0.138	0.151	0.176	0.187	0.207	0.224	0.242	0.257	0.27	0.294	0.32	0.336	0.372	0.398	0.414	0.446	0.589	0.615	0.686	0.709	0.751	0.805	0.826	0.86	0.91	0.924	0.978	1.01	1.747	1.783	1.94
2	1	0.337	0.466	0.526	1.041	1.184	1.23	1.245	1.264	1.3	1.554	1.629	1.693	1.761	1.787	1.863	1.998
2	1	0.476	1.258	1.318	1.508	1.598	1.939
2	1	0.115	0.144	1.176	1.187
2	1	1.164	1.994
2	1
2	1	0.857	0.986	1.043	1.054	1.066	1.369	1.433	1.452
2	1
2	1	0.042	0.123	1.538
2	1	0.315	0.434	0.632	0.661	0.728	0.768	0.809	1.607	1.675	1.681	1.768	1.778
2	1	0.512	0.533	1.265	1.283	1.407	1.46	1.611	1.676	1.691
2	1	0.004	0.014	0.03	0.052	0.141	1.437
2	1	0.023	0.066	0.104	0.122	0.153	0.171	0.219	0.23	0.26	0.334	0.422	0.444	0.671	0.697	0.783	0.803	0.968	1.037	1.119	1.198	1.331	1.423	1.518	1.734	1.869	1.961
2	1	0.795
1	2	0.022	0.234	0.262	0.321	0.505	0.52	0.572	0.601	0.635	0.699	0.709	0.732	0.749	0.757	0.767	0.784	0.805	0.817	0.831	0.841	0.854	0.889	0.917	0.926	0.937	0.972	1.149	1.262	1.319	1.351	1.38	1.409	1.441	1.475	1.502	1.653	1.726	1.884	1.983
1	2
1	2	1.81	1.963	1.986
1	2	0.4	0.424	0.47	0.514	0.526	0.553	0.659	0.673	0.738	0.826	1.081	1.097	1.177	1.196	1.206	1.241	1.258	1.286	1.298	1.308	1.316	1.323	1.35	1.374	1.391	1.411	1.42	1.443	1.46	1.473	1.482	1.512	1.526	1.56	1.576	1.586	1.598	1.606	1.618	1.625	1.635	1.657	1.675	1.692	1.703	1.72	1.734	1.764
1	2	0.199	0.954	1.001	1.093	1.226
1	2	0.768	0.857	0.948	0.958	1.012	1.023	1.031	1.137	1.148	1.32	1.34	1.358	1.367	1.389	1.404	1.43
1	2	0.162	0.258	0.264	0.277	0.434	0.803	0.817	0.837	0.849	0.86	0.912	0.922	0.943	0.952	0.997
1	2	0.008	0.687	0.76	0.775	0.798	0.815	0.831	0.883	0.901	0.911	0.944	0.972
1	2	0.219	0.23	0.292	0.675	0.693	0.72	0.752	0.776	0.797	0.821	0.837	0.849	0.87	0.962
1	2	0.791
1	2	0.031	0.06	0.104	0.191	0.744	0.805	0.82	0.83	0.845	0.862	0.946	0.982
1	2	0.011	0.141	0.234	0.78	0.825	0.834	1.073	1.288	1.709	1.781	1.791	1.811	1.83
1	2	0.312	0.446	0.498	0.516	0.781	0.793	0.822	0.841	0.869	0.877	0.937
1	2	0.173	0.375	0.4	0.427	0.438	0.444	0.468	0.486	0.495	0.51	0.522	0.531	0.539	0.555	0.623	0.638	0.705	0.725	0.749	0.825	0.838	0.885	0.902	0.907	0.921	0.935	0.979	1.003	1.03	1.043	1.729
1	2	0.014	0.515	0.603	0.732	0.8	0.829	0.854	0.874	0.893	0.981	1.004
1	2	0.101	0.619	0.705	0.748	0.791	0.82	0.948
1	2	0.829
1	2
1	2	0.122	0.155	0.175	0.36	0.556	0.735	0.756	0.788	0.797	0.817	0.857	0.897	0.945	1.8	1.821
1	2	0.852	0.859
1	2
1	2
1	2	0.144	0.16	0.37	0.42	0.438	0.458	0.792	0.816	0.834	0.858	0.87	0.883	0.894	0.958	1.009	1.033	1.086	1.098	1.139	1.577	1.627	1.677	1.701	1.766
1	2
1	2	0.067	0.089	0.795	0.805	0.879
1	2	0.828	0.867	0.885	0.914	0.999
1	1	0.45	0.581	0.611	0.664	0.687	0.728	0.77	0.799	0.818	0.834	0.844	0.856	0.868	0.907	0.931	0.989	1.061
1	1	0.936	1.039	1.475
1	1	0.617	0.838	0.859	0.888	0.957
1	1	0.512	0.725	0.739	0.817	0.86	1.617
1	1	0.839	1.505	1.77
1	1	0.764	0.829	0.851	0.874	0.921
1	1	0.039	0.047	0.06	0.07	0.096	0.114	0.151	0.171	0.182	0.211	0.229	0.248	0.273	0.291	0.332	0.345	0.379	0.417	0.442	0.461	0.497	0.522	0.541	0.58	0.631	0.721	0.745	0.758	0.784	0.794	0.805	0.811	0.835	0.844	0.861	0.87	0.875	0.889	0.91	0.916	0.942	0.958	0.995	1.003	1.015	1.055	1.07	1.104
1	1	0.783	0.811	0.828	0.847	0.87	0.931	1.318
1	1	0.151	0.519	0.534	0.557	0.59	0.639	0.658	0.678	0.718	0.751	0.791	0.807	0.852	0.865	0.889	0.908	0.946	0.96	0.999	1.018	1.026	1.043	1.053	1.073	1.093	1.113	1.145	1.155	1.18	1.232	1.26	1.296	1.354	1.414	1.878	1.914	1.939	1.972
1	1	0.015	0.027	0.062	0.085	0.115	0.162	0.245	0.292	0.306	0.431	0.447	0.477	0.491	0.512	0.82	0.831	0.842	0.909	0.933	0.96	0.971	0.988
1	1	0.119	0.841	0.852	0.871	0.882	0.915	0.946	0.977	0.992	1.019	1.035	1.06	1.086
1	1	0.101	0.217	0.238	0.773	0.807	0.823	0.845	0.867	0.89	0.918	0.933	0.959	1.012	1.104
1	1	0.468	0.562	0.754	0.764	0.895	0.968	0.985
1	1	0.771	0.778	0.807	0.83	0.839	0.863	0.878
1	1	0.007	0.07	0.093	0.12	0.138	0.157	0.166	0.186	0.213	0.237	0.267	0.287	0.293	0.31	0.352	0.401	0.792	0.803	0.837	0.847	0.876	0.889	0.913	0.931
1	1	0.627	0.702	0.722	0.741	0.759	0.857	0.913	0.969	1.006	1.018	1.065	1.088	1.121	1.128	1.152	1.216	1.263	1.368	1.402	1.423	1.433	1.487	1.511	1.574	1.602	1.617	1.683	1.695	1.717	1.736	1.795	1.846	1.869	1.895	1.946
1	1	0.752	0.762	0.812	0.826	0.838	0.849	0.875	0.884	0.899	0.944	0.954	0.974	0.991	1.011	1.192	1.421
1	1	0.756	0.82	0.87	0.899	0.938	1.056	1.555	1.785	1.914	1.975	1.991
1	1	0.8
1	1	0.907	0.949	1.372
1	1	0.753	0.84	0.858
1	1	0.07	0.092	0.161	0.48	0.833	0.883	0.912	1.229
1	1	0.163	0.21	0.648	0.775	0.845	1.318	1.342	1.358	1.38	1.39	1.407	1.412	1.422	1.461	1.539	1.558	1.574	1.581	1.633	1.646	1.685	1.693	1.723	1.738	1.758	1.77	1.784	1.807	1.832	1.845	1.866	1.889	1.901	1.958
1	1	0.044	0.06	0.273	1.023	1.046	1.163
Figure 3A SKF81297
Reward size (1=large, 2=small)	Reward cue type (1=color, 2=shape)	Spike times(s)
2	2	0.681	0.72	0.778	0.798	0.811	0.856	0.887	0.915	1.196	1.232	1.245	1.37	1.401	1.479	1.754
2	2	0.495	0.511	0.532	0.587	0.608	0.808	0.896
2	2	0.776	1.386	1.407
2	2	0.641	1.085	1.694	1.983
2	2	0.459	0.47	0.689	0.898	0.975	1.003	1.032	1.061	1.096	1.399	1.417	1.459	1.673	1.91	1.967
2	2	0.668	1.285	1.303	1.396	1.414	1.434	1.468	1.496	1.522
2	2	0.501	0.571	0.595
2	2	0.736
2	2	0.006	0.019	0.038	0.047	0.058	0.067	0.078	0.087	0.101	0.121	0.127	0.137	0.16	0.164	0.176	0.196	0.248	0.258	0.276	0.295	0.308	0.327	0.362	0.374	0.41	0.425	0.448	0.462	0.474	0.48	0.515	0.535	0.553	0.565	0.617	0.646	0.687	0.717	0.757	0.782	0.795	0.809	0.822	0.834	0.872	0.895	0.907	0.918
2	2	0.06	0.079	0.219	0.332	0.72	0.757	0.764	0.777	1.434	1.547
2	2
2	2	0.242	0.423	0.432	0.443	0.453	0.523	0.637	0.655	0.746	0.788	0.82	0.833	0.86	0.92	0.941	0.954	0.964	0.997	1.009	1.017	1.03	1.067	1.341	1.498	1.523	1.564	1.633	1.667	1.674	1.752	1.823	1.842	1.925
2	2	0.795	1.156
2	2	0.37	0.392	1.527	1.688	1.705	1.799	1.812	1.948
2	2	0.552	0.774	0.798	0.863	0.899	0.912	0.957	1.873	1.912	1.994
2	2	0.083	0.22	0.245	0.428	0.469	0.518	0.551	0.632	0.646	0.658	0.749	1.102
2	2
2	2	0.775	0.798	0.9	0.927	0.936	0.942	0.948	0.985	1.018
2	2	0.008	0.029	0.04	0.065	0.077	0.086	0.123	0.146	0.153	0.163	0.177	0.186	0.217	0.243	0.254	0.27	0.297	0.308	0.336	0.407	0.421	0.432	0.448	0.475	0.486	0.509	0.521	0.542	0.651	0.663	0.673	0.688	0.696	0.747	0.766	0.784	0.799	0.812	0.866	0.879	0.903	0.917	0.94	0.962	1.025	1.034	1.052	1.063
2	2	0.812	0.838	1.159	1.464	1.524	1.571	1.601	1.608	1.623	1.631	1.683	1.717	1.828	1.908	1.931	1.975
2	2	0.172	0.238	0.257	0.573	0.589	0.602	0.651	0.663	0.687	0.701	0.895	1.241	1.259	1.283	1.371	1.392	1.444	1.535	1.563	1.599	1.631	1.867	1.923
2	2
2	2	0.021	0.08
2	2	0.002	1.133	1.743	1.874	1.917	1.941
2	2	0.052	0.068	0.078	0.089	0.15	0.404	0.439	0.494	0.87	1.125	1.506	1.525	1.675	1.73	1.832	1.844	1.856	1.917	1.942
2	2	1.252	1.269	1.285	1.367	1.862	1.942
2	2	0.27	0.383	1.602	1.702	1.73
2	1	0.026	0.09	0.274	1.308	1.362	1.408	1.418	1.427	1.445	1.543	1.694	1.703	1.804	1.81	1.879
2	1	0.081	0.104	0.215	0.226	0.809	0.823	0.841	0.862	0.898	0.916
2	1	0.03	0.101	1.956	1.995
2	1	0.065	0.135	0.374	0.906	0.934	1.087	1.416
2	1	0.03	0.052	0.07	0.084	0.1	0.118	0.15	0.183	0.198	0.25	0.327
2	1	1.824	1.842	1.85	1.908	1.948	1.958
2	1	0.652	0.807	0.825	0.954	1.259	1.347	1.489	1.516	1.546
2	1	1.53
2	1	0.059	0.1
2	1	0.294	0.334	0.362	0.812	1.565
2	1	1.309	1.356	1.467	1.483	1.505	1.518	1.584	1.604	1.638	1.701	1.727	1.745
2	1	0.13	0.136	0.247	0.418	0.437	0.626	0.647
2	1	0.464	1.659
2	1
2	1	0.137	0.198	0.216	0.227	0.302	0.313	0.337	0.383	0.42	0.577	0.617	0.628	0.714	0.723	0.791	0.805	0.836	0.877	0.891	0.922	1.56	1.779
2	1	0.938
2	1
2	1	0.582	0.597	1.303	1.325	1.373	1.4	1.574
2	1	1.418	1.428	1.624
2	1	0.555	0.569	0.891	0.909
2	1
2	1	0.296	0.314	0.418	0.428	0.437	0.491	0.537	0.559	0.69	0.709	0.724	0.772	0.857	0.88	0.941	1.208	1.227
2	1	1.551
2	1	0.155	0.922	1.345	1.388	1.399	1.484	1.514	1.526	1.553	1.609
2	1	0.671	0.785	0.806	0.817	0.856	0.889	0.915	0.974	1.135	1.926
2	1	0.42	0.764	0.808	0.985	1.217	1.328	1.681	1.725	1.735	1.744	1.769	1.79	1.849	1.871	1.882	1.947
1	2	0.777	0.789	0.801	0.822	0.86	0.88	0.9	0.931	0.994	1.026
1	2	0.823	0.864
1	2	0.756	0.766	0.818	0.849	0.862
1	2	0.311	0.347	0.365	0.425	0.49	0.552	0.568	0.652	0.9	0.943	0.956	0.968	1.025
1	2	0.837
1	2	0.577	0.624	0.634	0.647	0.702	0.807	0.855
1	2	0.81
1	2	0.001	0.02	0.051	0.056	0.096	0.408	0.427	0.485	0.54	0.578	0.63	0.693	0.739	0.748	0.761	0.796	0.811	0.829	0.845	0.853	0.869	0.933	1.012	1.035	1.115	1.145	1.183
1	2	0.405	0.605	0.711	0.73	0.762	0.778	0.792	0.797	0.816	0.834	0.849	0.861	0.871	0.89	0.949	1.181	1.202	1.256	1.266	1.643	1.72
1	2	0.415
1	2	0.067	0.777	0.868	0.94
1	2	0.792	0.987	1.024	1.044	1.399	1.414	1.42	1.606	1.658	1.712	1.983
1	2	0.019	0.055	0.102	0.247	0.313	0.357	0.369	0.41	0.45	0.507	0.589	0.626	0.671	0.689	0.78	0.831	0.893	0.913	0.928	0.937	0.954	0.966	0.976	1.033	1.065	1.091	1.126	1.449	1.493	1.549
1	2	0.428	0.516	0.542	0.553	0.573	0.603	0.638	0.651	0.665	0.701	0.715	0.731	0.744	0.755	0.772	0.777	0.787	0.793	0.806	0.811	0.824	0.845	0.868	0.883	0.902	0.909	0.918	0.944	0.954	0.963	0.985	1.006	1.03	1.085	1.098	1.112	1.171	1.196	1.238	1.254	1.268	1.279	1.31	1.329	1.398	1.413	1.428	1.44
1	2	0.946	1.099
1	2	0.647	0.688	0.944	1.085
1	2	0.757	0.768	0.8	0.829	0.888	0.945	1.003	1.762
1	2	0.021	0.067	0.105	0.214	0.238	0.481	0.491	0.504	0.528	0.57	0.693	0.712	0.733	0.748	0.802	0.827	0.837	0.859	0.874	0.884	0.935	0.976	1.048	1.682	1.766	1.782	1.843	1.906	1.997
1	2	0.27	0.318	0.344	0.427	0.461	0.489	0.505	0.553	0.855	0.874	0.996	1.113
1	2	0.833	0.869	0.937	0.988	1.029	1.196
1	2	0.04	0.237	0.256	0.345	0.386	0.431	0.471	0.71	0.765	0.787	0.829	1.004	1.302	1.355	1.366
1	2	0.833	0.852	0.88	1.11	1.312	1.387
1	2	0.548	0.564	0.583	0.634	0.656	0.675	0.874	0.941	0.984	1.596	1.803	1.917	1.953
1	2	0.122	0.153	0.19	0.286	0.485	0.578	0.606	0.65	0.664	0.696	0.707	0.75	0.783	0.832	0.851	0.888	0.908	0.954	0.96	0.988	1.03	1.092	1.159	1.172	1.375
1	2	0.308	1.659	1.765	1.785
1	2
1	2	0.012	0.023	0.056	0.076	0.117	0.132	0.186	0.204	0.22	0.297	0.305	0.369	0.573	0.615	0.685	0.765	0.776	0.795	0.812	0.829	0.847	0.909	0.957	1.001	1.018	1.03	1.292	1.318
1	2	0.079	0.108	0.403	0.412	0.628	0.736	0.8	0.879	0.912
1	2	0.034	0.057	0.071	0.111	0.138	0.205	0.761	0.774	0.805	0.867	1.334	1.448	1.538	1.598	1.854
1	2	0.206
1	2	0.004	0.035	0.061	0.12	0.133	0.206	0.234	0.266	0.285	0.327	0.364	0.597	0.632	0.712	0.784	0.798	0.814	0.837	0.847	0.887	0.902	0.912	0.942	1.352	1.417	1.448	1.472	1.514	1.547	1.598
1	2
1	2	0.096	0.122	0.168
1	1	0.049	0.062	0.08	0.114	0.172	0.198	0.208	0.354	0.539	0.804	0.839	0.867	0.94	0.954	0.965	0.982	1.073
1	1
1	1	0.034	0.078	0.196	0.398	0.506	0.565	0.618	0.663	0.716	0.784	0.801	0.821	0.832	0.849	0.856	0.908	0.921	0.928	0.951	0.96	0.979	1.002	1.016	1.028	1.041	1.071	1.08	1.107	1.118	1.127	1.141	1.149	1.164	1.208	1.219	1.283	1.375	1.396	1.411	1.425	1.441	1.452	1.466	1.474	1.486	1.508	1.526	1.55
1	1	0.827	0.844	0.862	1.751	1.84
1	1	1.739
1	1	0.48	0.752	0.891	0.96	0.989	1.012	1.063	1.131
1	1	1.03	1.041	1.077	1.096	1.74	1.772	1.807	1.851
1	1	0.787	0.824	0.853	0.869	0.883	0.89	0.907	0.915	0.925	0.935	0.949	0.985	1.009	1.038	1.056	1.076	1.083	1.096
1	1	0.931	1.524	1.564	1.598
1	1	0.513	0.536	0.763	0.81	0.823	0.845	0.889	0.921	0.962	0.997	1.014	1.036	1.05	1.149	1.532	1.569	1.612
1	1	0.275	0.427	0.609	0.621	0.738	0.757	0.781	0.851	0.934	0.999	1.018	1.053	1.069	1.116	1.199	1.44
1	1	0.75	0.761	0.776	0.794	0.811	0.819	0.833	0.848	0.88	0.9	1.023	1.425	1.62	1.674
1	1	0.86
1	1	0.838	1.503	1.515	1.529	1.593
1	1	1.044	1.599	1.623	1.652	1.668	1.698	1.714
1	1	0.021	0.04	0.58	0.818	0.858	0.93	0.969	1.936
1	1
1	1	0.683	0.774	0.785	0.929	0.953	0.975	0.997	1.061	1.157	1.302
1	1	0.814
1	1	0.215	0.225	0.246	0.265	0.274	0.301	0.416	0.435	0.694	0.72	0.734	0.75	0.767	0.786	0.799	0.831	0.923	1.003
1	1	1.4
1	1	0.552	0.764	0.79	0.804	0.837	0.867	0.873	0.896	0.951	0.966	1.044
1	1	0.764	0.787	0.806	0.82	0.835	0.882	0.891	0.906	0.938	0.947	0.968	1.028	1.056	1.071	1.076	1.096	1.119	1.136	1.145	1.195	1.229	1.591
1	1	0.766	0.783	0.808	0.826	0.855	0.87	0.883	0.893	0.909	0.918	0.935	1.166	1.266	1.579	1.892
1	1	0.875
1	1	0.74	0.813	0.838	0.857	0.891	0.908	0.918	0.934	0.957	1.026
1	1	0.569	0.599	0.857	0.876	0.899	0.982	1.244
1	1	0.009	0.089	0.175	0.246	0.267	0.491	0.856	0.912	0.926	0.962
1	1	0.003	0.038	0.176	0.499	0.607	0.613	0.697	0.79	0.819	0.841	0.86	0.876	0.897	0.955	0.987	1.033
1	1	0.078
1	1	0.76	0.838	0.858	0.902	0.914	0.935	0.95	1.239	1.933
1	1	0.001	0.053	0.059	0.082	0.109	0.125	0.137	0.16	0.187	0.207	0.24	0.255	0.319	0.336	0.361	0.383	0.412	0.423	0.444	0.458	0.483	0.763	0.781	0.786	0.791	0.802	0.814	0.851	0.863	0.874	0.896	0.911	0.93	1.023	1.036	1.983
1	1	0.066	0.134	0.145	0.187	0.206	0.279	0.825	0.911	0.98
1	1	0.755	0.78	0.806	0.853	0.883
1	1	0.951
[truncated: 36 more columns]

## Sheet: Fig3D
Figure 3D Control
Rows = trials
Reward size (1=large, 2=small)	Reward cue type (1=color, 2=shape)	Spike times(s)
2	2	0.451
2	2	0.015	0.028	0.033	0.046	0.064	0.08	0.087	0.107	0.121	0.148	0.187	0.192	0.213	0.234	0.246	0.259	0.285	0.318	0.354	0.377	0.401	0.408	0.496	0.506	0.521	0.597	0.614	0.635	0.667	0.717	0.763	0.785	0.798	0.813	0.823	0.846	0.858	0.869	0.892	0.925	0.946	0.978	0.995	1.006	1.012	1.029	1.07	1.085
2	2	0.105	0.459	0.723	1.264	1.556	1.572	1.652	1.719	1.734	1.795	1.818	1.868	1.913	1.969
2	2	0.023	0.036	0.053	0.088	0.102	0.133	0.155	0.162	0.18	0.371	0.575	0.669	0.7	0.793	0.828	0.865	0.888	0.906	0.921	1.015	1.031	1.147
2	2	0.011	0.022	0.034	0.105	0.126	0.243	0.273	0.304	0.372	0.461	0.688	1.523	1.609	1.627	1.73	1.808	1.946
2	2	0.031	0.04	0.061	0.077	0.111	0.135	0.154	0.261	0.281	0.419	0.436	0.48	0.492	0.501	0.569	0.59	0.611	0.642	0.66	0.691	0.699	0.71	0.73	0.785	0.795	0.835	0.847	0.892	0.933	1.113	1.175	1.216	1.232	1.259	1.278	1.343	1.36	1.391	1.426	1.443	1.487	1.538	1.551	1.591	1.658	1.668	1.762
2	2	0.277
2	2	0.377	0.875	0.958	1.08	1.162	1.199	1.257	1.286	1.329	1.68	1.71	1.763	1.837	1.948	1.969
2	2	0.081	0.229	0.25	0.475	0.742
2	2	0.009	0.061	0.083	0.117	0.144	0.246	0.266	0.281	0.314	0.322	0.35	0.395	0.913	0.999	1.098	1.131	1.149	1.17	1.264	1.347	1.426
2	2	1.238	1.245	1.454	1.54	1.699	1.748
2	2	0.007	0.055	0.101	0.241	0.253	0.374	0.399	0.424	0.537	0.556	0.595	0.642	0.682	0.842	0.853	0.87	0.89	0.906	1.075	1.11	1.136	1.264	1.367	1.45	1.587	1.685	1.793	1.827
2	2	0.016	0.036	0.058	0.091	0.122	0.138	0.155	0.168	0.185	0.204	0.234	0.312	0.345	0.417	0.439	0.494	0.542	0.56	0.577	0.608	0.645	0.68	0.706	0.773	0.784	0.853	0.879	0.92	0.985	1.39	1.454
2	2	0.124	0.231	0.338	0.356	0.429	0.464	0.506	0.54	0.654	0.673	0.745	0.788	0.799	0.83	0.938	1.014	1.109	1.178	1.213	1.254	1.264	1.424	1.45	1.468	1.478	1.527	1.562	1.575	1.6	1.613	1.638	1.657	1.675	1.745	1.771	1.83	1.849	1.896
2	2	0.959	1.25	1.294	1.625
2	2	0.812	1.004	1.296	1.418	1.505
2	2	0.132	0.194	0.577	0.792	1.172	1.199	1.21
2	2	0.027	0.039	0.076	0.092	0.129	0.143	0.154	0.186	0.195	0.262	0.304	0.349	0.394	0.405	0.667	0.684	0.717	0.842	0.874	0.963	1.151	1.174	1.285	1.352	1.404	1.442	1.467	1.484	1.516	1.525	1.543	1.574	1.622	1.634	1.651	1.878	1.98
2	2	0.134
2	2	0.004	0.012	0.024	0.052	0.063	0.079	0.121	0.129	0.14	0.154	0.197	0.221	0.253	0.324	0.362	0.427	0.436	0.455	0.544	0.632	0.794	0.852	0.884	0.966	0.979	1.005	1.031	1.177	1.267	1.298	1.341	1.355	1.373	1.385	1.436	1.468	1.474	1.551	1.575	1.586	1.655	1.677	1.705	1.765	1.774	1.812	1.819	1.83
2	2	0.063	0.205	0.397	0.544	0.669	0.804	0.86	1.364	1.431	1.481	1.521	1.534	1.576	1.632	1.683	1.758	1.786	1.816	1.923
2	2	0.085	0.127	0.147	0.191	0.871	1.319	1.352	1.416	1.492	1.535	1.576	1.606	1.643	1.707	1.724	1.75	1.87	1.889	1.908	1.969
2	2	0.011	0.049	0.057	0.094	0.104	0.114	0.141	0.183	0.207	0.22	0.256	0.498	0.522	0.716	0.806	0.895	0.948	0.982	1.086	1.821	1.914	1.981
2	2	0.291	0.345	0.357	0.426	0.437	0.458	0.49	0.576	0.591	0.632	0.69	0.711	0.808	0.839	0.912	1.093	1.172	1.195	1.22	1.502	1.699	1.712	1.786	1.836	1.929	1.968
2	2	0.213	0.236	0.251	0.816	0.847	0.916	0.935	0.99	1.725	1.769	1.812	1.836	1.869	1.948	1.97
2	2	1.856
2	2	0.017	0.042	0.097	0.15	0.181	0.231	0.807	1.143	1.165	1.24	1.327	1.418	1.447	1.523	1.556	1.592	1.618	1.658	1.694	1.738	1.796	1.878	1.911	1.93	1.954
2	2	0.735	1.205	1.228	1.239	1.244	1.251	1.26	1.271	1.282	1.292	1.316	1.329	1.348	1.369	1.402	1.418	1.439	1.457	1.497	1.516	1.695	1.755	1.782	1.814	1.893	1.916
2	2	1.262	1.593	1.946	1.975
2	1	0.804	1.215	1.331	1.341	1.404	1.598	1.719	1.743	1.762	1.829	1.889	1.94	1.982
2	1	0.809	0.821	1.342	1.359	1.52	1.544	1.576	1.862	1.873	1.891	1.919	1.978
2	1	1.739	1.773	1.934	1.988
2	1	0.007	0.024	0.037	0.082	0.14	0.405	0.48	0.494	0.508	0.527	0.545	0.57	0.595	0.624	0.639	0.655	0.693	0.73	0.757	0.802	0.824	0.84	0.865	0.898	0.955	0.966	1.006	1.116	1.14	1.171	1.225	1.315	1.334	1.808	1.896
2	1	1.973
2	1	0.052
2	1
2	1	0.13	0.574	0.671	0.699	0.824	0.859	0.896	1.031
2	1	0.106	0.44	0.483	0.679	0.767	0.824	0.844	0.857
2	1	0.022	0.034	0.065	0.155	0.967	1.159	1.166	1.187	1.224	1.821	1.909
2	1	0.574	1.352	1.807
2	1	0.183	1.214	1.824	1.862	1.87	1.886	1.915	1.929	1.962
2	1	0.006	0.066	0.087	0.102	0.164	0.262	0.292	0.311	0.336	0.359	0.38	0.429	0.483	0.494	0.538	0.572	0.6	0.623	0.641	0.658	0.727	0.74	0.813	0.826	0.852	0.889	0.953	0.964	0.998	1.014	1.112	1.129	1.171	1.19	1.212	1.224	1.337	1.358	1.382	1.415	1.451	1.508	1.533	1.55	1.589	1.613	1.637	1.709
2	1	0.021	0.049	0.069	0.12	0.138	0.151	0.176	0.187	0.207	0.224	0.242	0.257	0.27	0.294	0.32	0.336	0.372	0.398	0.414	0.446	0.589	0.615	0.686	0.709	0.751	0.805	0.826	0.86	0.91	0.924	0.978	1.01	1.747	1.783	1.94
2	1	0.337	0.466	0.526	1.041	1.184	1.23	1.245	1.264	1.3	1.554	1.629	1.693	1.761	1.787	1.863	1.998
2	1	0.476	1.258	1.318	1.508	1.598	1.939
2	1	0.115	0.144	1.176	1.187
2	1	1.164	1.994
2	1
2	1	0.857	0.986	1.043	1.054	1.066	1.369	1.433	1.452
2	1
2	1	0.042	0.123	1.538
2	1	0.315	0.434	0.632	0.661	0.728	0.768	0.809	1.607	1.675	1.681	1.768	1.778
2	1	0.512	0.533	1.265	1.283	1.407	1.46	1.611	1.676	1.691
2	1	0.004	0.014	0.03	0.052	0.141	1.437
2	1	0.023	0.066	0.104	0.122	0.153	0.171	0.219	0.23	0.26	0.334	0.422	0.444	0.671	0.697	0.783	0.803	0.968	1.037	1.119	1.198	1.331	1.423	1.518	1.734	1.869	1.961
2	1	0.795
1	2	0.022	0.234	0.262	0.321	0.505	0.52	0.572	0.601	0.635	0.699	0.709	0.732	0.749	0.757	0.767	0.784	0.805	0.817	0.831	0.841	0.854	0.889	0.917	0.926	0.937	0.972	1.149	1.262	1.319	1.351	1.38	1.409	1.441	1.475	1.502	1.653	1.726	1.884	1.983
1	2
1	2	1.81	1.963	1.986
1	2	0.4	0.424	0.47	0.514	0.526	0.553	0.659	0.673	0.738	0.826	1.081	1.097	1.177	1.196	1.206	1.241	1.258	1.286	1.298	1.308	1.316	1.323	1.35	1.374	1.391	1.411	1.42	1.443	1.46	1.473	1.482	1.512	1.526	1.56	1.576	1.586	1.598	1.606	1.618	1.625	1.635	1.657	1.675	1.692	1.703	1.72	1.734	1.764
1	2	0.199	0.954	1.001	1.093	1.226
1	2	0.768	0.857	0.948	0.958	1.012	1.023	1.031	1.137	1.148	1.32	1.34	1.358	1.367	1.389	1.404	1.43
1	2	0.162	0.258	0.264	0.277	0.434	0.803	0.817	0.837	0.849	0.86	0.912	0.922	0.943	0.952	0.997
1	2	0.008	0.687	0.76	0.775	0.798	0.815	0.831	0.883	0.901	0.911	0.944	0.972
1	2	0.219	0.23	0.292	0.675	0.693	0.72	0.752	0.776	0.797	0.821	0.837	0.849	0.87	0.962
1	2	0.791
1	2	0.031	0.06	0.104	0.191	0.744	0.805	0.82	0.83	0.845	0.862	0.946	0.982
1	2	0.011	0.141	0.234	0.78	0.825	0.834	1.073	1.288	1.709	1.781	1.791	1.811	1.83
1	2	0.312	0.446	0.498	0.516	0.781	0.793	0.822	0.841	0.869	0.877	0.937
1	2	0.173	0.375	0.4	0.427	0.438	0.444	0.468	0.486	0.495	0.51	0.522	0.531	0.539	0.555	0.623	0.638	0.705	0.725	0.749	0.825	0.838	0.885	0.902	0.907	0.921	0.935	0.979	1.003	1.03	1.043	1.729
1	2	0.014	0.515	0.603	0.732	0.8	0.829	0.854	0.874	0.893	0.981	1.004
1	2	0.101	0.619	0.705	0.748	0.791	0.82	0.948
1	2	0.829
1	2
1	2	0.122	0.155	0.175	0.36	0.556	0.735	0.756	0.788	0.797	0.817	0.857	0.897	0.945	1.8	1.821
1	2	0.852	0.859
1	2
1	2
1	2	0.144	0.16	0.37	0.42	0.438	0.458	0.792	0.816	0.834	0.858	0.87	0.883	0.894	0.958	1.009	1.033	1.086	1.098	1.139	1.577	1.627	1.677	1.701	1.766
1	2
1	2	0.067	0.089	0.795	0.805	0.879
1	2	0.828	0.867	0.885	0.914	0.999
1	1	0.45	0.581	0.611	0.664	0.687	0.728	0.77	0.799	0.818	0.834	0.844	0.856	0.868	0.907	0.931	0.989	1.061
1	1	0.936	1.039	1.475
1	1	0.617	0.838	0.859	0.888	0.957
1	1	0.512	0.725	0.739	0.817	0.86	1.617
1	1	0.839	1.505	1.77
1	1	0.764	0.829	0.851	0.874	0.921
1	1	0.039	0.047	0.06	0.07	0.096	0.114	0.151	0.171	0.182	0.211	0.229	0.248	0.273	0.291	0.332	0.345	0.379	0.417	0.442	0.461	0.497	0.522	0.541	0.58	0.631	0.721	0.745	0.758	0.784	0.794	0.805	0.811	0.835	0.844	0.861	0.87	0.875	0.889	0.91	0.916	0.942	0.958	0.995	1.003	1.015	1.055	1.07	1.104
1	1	0.783	0.811	0.828	0.847	0.87	0.931	1.318
1	1	0.151	0.519	0.534	0.557	0.59	0.639	0.658	0.678	0.718	0.751	0.791	0.807	0.852	0.865	0.889	0.908	0.946	0.96	0.999	1.018	1.026	1.043	1.053	1.073	1.093	1.113	1.145	1.155	1.18	1.232	1.26	1.296	1.354	1.414	1.878	1.914	1.939	1.972
1	1	0.015	0.027	0.062	0.085	0.115	0.162	0.245	0.292	0.306	0.431	0.447	0.477	0.491	0.512	0.82	0.831	0.842	0.909	0.933	0.96	0.971	0.988
1	1	0.119	0.841	0.852	0.871	0.882	0.915	0.946	0.977	0.992	1.019	1.035	1.06	1.086
1	1	0.101	0.217	0.238	0.773	0.807	0.823	0.845	0.867	0.89	0.918	0.933	0.959	1.012	1.104
1	1	0.468	0.562	0.754	0.764	0.895	0.968	0.985
1	1	0.771	0.778	0.807	0.83	0.839	0.863	0.878
1	1	0.007	0.07	0.093	0.12	0.138	0.157	0.166	0.186	0.213	0.237	0.267	0.287	0.293	0.31	0.352	0.401	0.792	0.803	0.837	0.847	0.876	0.889	0.913	0.931
1	1	0.627	0.702	0.722	0.741	0.759	0.857	0.913	0.969	1.006	1.018	1.065	1.088	1.121	1.128	1.152	1.216	1.263	1.368	1.402	1.423	1.433	1.487	1.511	1.574	1.602	1.617	1.683	1.695	1.717	1.736	1.795	1.846	1.869	1.895	1.946
1	1	0.752	0.762	0.812	0.826	0.838	0.849	0.875	0.884	0.899	0.944	0.954	0.974	0.991	1.011	1.192	1.421
1	1	0.756	0.82	0.87	0.899	0.938	1.056	1.555	1.785	1.914	1.975	1.991
1	1	0.8
1	1	0.907	0.949	1.372
1	1	0.753	0.84	0.858
1	1	0.07	0.092	0.161	0.48	0.833	0.883	0.912	1.229
1	1	0.163	0.21	0.648	0.775	0.845	1.318	1.342	1.358	1.38	1.39	1.407	1.412	1.422	1.461	1.539	1.558	1.574	1.581	1.633	1.646	1.685	1.693	1.723	1.738	1.758	1.77	1.784	1.807	1.832	1.845	1.866	1.889	1.901	1.958
1	1	0.044	0.06	0.273	1.023	1.046	1.163
Figure 3D Quinpirole
Reward size (1=large, 2=small)	Reward cue type (1=color, 2=shape)	Spike times(s)
2	2	0.681	0.72	0.778	0.798	0.811	0.856	0.887	0.915	1.196	1.232	1.245	1.37	1.401	1.479	1.754
2	2	0.495	0.511	0.532	0.587	0.608	0.808	0.896
2	2	0.776	1.386	1.407
2	2	0.641	1.085	1.694	1.983
2	2	0.459	0.47	0.689	0.898	0.975	1.003	1.032	1.061	1.096	1.399	1.417	1.459	1.673	1.91	1.967
2	2	0.668	1.285	1.303	1.396	1.414	1.434	1.468	1.496	1.522
2	2	0.501	0.571	0.595
2	2	0.736
2	2	0.006	0.019	0.038	0.047	0.058	0.067	0.078	0.087	0.101	0.121	0.127	0.137	0.16	0.164	0.176	0.196	0.248	0.258	0.276	0.295	0.308	0.327	0.362	0.374	0.41	0.425	0.448	0.462	0.474	0.48	0.515	0.535	0.553	0.565	0.617	0.646	0.687	0.717	0.757	0.782	0.795	0.809	0.822	0.834	0.872	0.895	0.907	0.918
2	2	0.06	0.079	0.219	0.332	0.72	0.757	0.764	0.777	1.434	1.547
2	2
2	2	0.242	0.423	0.432	0.443	0.453	0.523	0.637	0.655	0.746	0.788	0.82	0.833	0.86	0.92	0.941	0.954	0.964	0.997	1.009	1.017	1.03	1.067	1.341	1.498	1.523	1.564	1.633	1.667	1.674	1.752	1.823	1.842	1.925
2	2	0.795	1.156
2	2	0.37	0.392	1.527	1.688	1.705	1.799	1.812	1.948
2	2	0.552	0.774	0.798	0.863	0.899	0.912	0.957	1.873	1.912	1.994
2	2	0.083	0.22	0.245	0.428	0.469	0.518	0.551	0.632	0.646	0.658	0.749	1.102
2	2
2	2	0.775	0.798	0.9	0.927	0.936	0.942	0.948	0.985	1.018
2	2	0.008	0.029	0.04	0.065	0.077	0.086	0.123	0.146	0.153	0.163	0.177	0.186	0.217	0.243	0.254	0.27	0.297	0.308	0.336	0.407	0.421	0.432	0.448	0.475	0.486	0.509	0.521	0.542	0.651	0.663	0.673	0.688	0.696	0.747	0.766	0.784	0.799	0.812	0.866	0.879	0.903	0.917	0.94	0.962	1.025	1.034	1.052	1.063
2	2	0.812	0.838	1.159	1.464	1.524	1.571	1.601	1.608	1.623	1.631	1.683	1.717	1.828	1.908	1.931	1.975
2	2	0.172	0.238	0.257	0.573	0.589	0.602	0.651	0.663	0.687	0.701	0.895	1.241	1.259	1.283	1.371	1.392	1.444	1.535	1.563	1.599	1.631	1.867	1.923
2	2
2	2	0.021	0.08
2	2	0.002	1.133	1.743	1.874	1.917	1.941
2	2	0.052	0.068	0.078	0.089	0.15	0.404	0.439	0.494	0.87	1.125	1.506	1.525	1.675	1.73	1.832	1.844	1.856	1.917	1.942
2	2	1.252	1.269	1.285	1.367	1.862	1.942
2	2	0.27	0.383	1.602	1.702	1.73
2	1	0.026	0.09	0.274	1.308	1.362	1.408	1.418	1.427	1.445	1.543	1.694	1.703	1.804	1.81	1.879
2	1	0.081	0.104	0.215	0.226	0.809	0.823	0.841	0.862	0.898	0.916
2	1	0.03	0.101	1.956	1.995
2	1	0.065	0.135	0.374	0.906	0.934	1.087	1.416
2	1	0.03	0.052	0.07	0.084	0.1	0.118	0.15	0.183	0.198	0.25	0.327
2	1	1.824	1.842	1.85	1.908	1.948	1.958
2	1	0.652	0.807	0.825	0.954	1.259	1.347	1.489	1.516	1.546
2	1	1.53
2	1	0.059	0.1
2	1	0.294	0.334	0.362	0.812	1.565
2	1	1.309	1.356	1.467	1.483	1.505	1.518	1.584	1.604	1.638	1.701	1.727	1.745
2	1	0.13	0.136	0.247	0.418	0.437	0.626	0.647
2	1	0.464	1.659
2	1
2	1	0.137	0.198	0.216	0.227	0.302	0.313	0.337	0.383	0.42	0.577	0.617	0.628	0.714	0.723	0.791	0.805	0.836	0.877	0.891	0.922	1.56	1.779
2	1	0.938
2	1
2	1	0.582	0.597	1.303	1.325	1.373	1.4	1.574
2	1	1.418	1.428	1.624
2	1	0.555	0.569	0.891	0.909
2	1
2	1	0.296	0.314	0.418	0.428	0.437	0.491	0.537	0.559	0.69	0.709	0.724	0.772	0.857	0.88	0.941	1.208	1.227
2	1	1.551
2	1	0.155	0.922	1.345	1.388	1.399	1.484	1.514	1.526	1.553	1.609
2	1	0.671	0.785	0.806	0.817	0.856	0.889	0.915	0.974	1.135	1.926
2	1	0.42	0.764	0.808	0.985	1.217	1.328	1.681	1.725	1.735	1.744	1.769	1.79	1.849	1.871	1.882	1.947
1	2	0.777	0.789	0.801	0.822	0.86	0.88	0.9	0.931	0.994	1.026
1	2	0.823	0.864
1	2	0.756	0.766	0.818	0.849	0.862
1	2	0.311	0.347	0.365	0.425	0.49	0.552	0.568	0.652	0.9	0.943	0.956	0.968	1.025
1	2	0.837
1	2	0.577	0.624	0.634	0.647	0.702	0.807	0.855
1	2	0.81
1	2	0.001	0.02	0.051	0.056	0.096	0.408	0.427	0.485	0.54	0.578	0.63	0.693	0.739	0.748	0.761	0.796	0.811	0.829	0.845	0.853	0.869	0.933	1.012	1.035	1.115	1.145	1.183
1	2	0.405	0.605	0.711	0.73	0.762	0.778	0.792	0.797	0.816	0.834	0.849	0.861	0.871	0.89	0.949	1.181	1.202	1.256	1.266	1.643	1.72
1	2	0.415
1	2	0.067	0.777	0.868	0.94
1	2	0.792	0.987	1.024	1.044	1.399	1.414	1.42	1.606	1.658	1.712	1.983
1	2	0.019	0.055	0.102	0.247	0.313	0.357	0.369	0.41	0.45	0.507	0.589	0.626	0.671	0.689	0.78	0.831	0.893	0.913	0.928	0.937	0.954	0.966	0.976	1.033	1.065	1.091	1.126	1.449	1.493	1.549
1	2	0.428	0.516	0.542	0.553	0.573	0.603	0.638	0.651	0.665	0.701	0.715	0.731	0.744	0.755	0.772	0.777	0.787	0.793	0.806	0.811	0.824	0.845	0.868	0.883	0.902	0.909	0.918	0.944	0.954	0.963	0.985	1.006	1.03	1.085	1.098	1.112	1.171	1.196	1.238	1.254	1.268	1.279	1.31	1.329	1.398	1.413	1.428	1.44
1	2	0.946	1.099
1	2	0.647	0.688	0.944	1.085
1	2	0.757	0.768	0.8	0.829	0.888	0.945	1.003	1.762
1	2	0.021	0.067	0.105	0.214	0.238	0.481	0.491	0.504	0.528	0.57	0.693	0.712	0.733	0.748	0.802	0.827	0.837	0.859	0.874	0.884	0.935	0.976	1.048	1.682	1.766	1.782	1.843	1.906	1.997
1	2	0.27	0.318	0.344	0.427	0.461	0.489	0.505	0.553	0.855	0.874	0.996	1.113
1	2	0.833	0.869	0.937	0.988	1.029	1.196
1	2	0.04	0.237	0.256	0.345	0.386	0.431	0.471	0.71	0.765	0.787	0.829	1.004	1.302	1.355	1.366
1	2	0.833	0.852	0.88	1.11	1.312	1.387
1	2	0.548	0.564	0.583	0.634	0.656	0.675	0.874	0.941	0.984	1.596	1.803	1.917	1.953
1	2	0.122	0.153	0.19	0.286	0.485	0.578	0.606	0.65	0.664	0.696	0.707	0.75	0.783	0.832	0.851	0.888	0.908	0.954	0.96	0.988	1.03	1.092	1.159	1.172	1.375
1	2	0.308	1.659	1.765	1.785
1	2
1	2	0.012	0.023	0.056	0.076	0.117	0.132	0.186	0.204	0.22	0.297	0.305	0.369	0.573	0.615	0.685	0.765	0.776	0.795	0.812	0.829	0.847	0.909	0.957	1.001	1.018	1.03	1.292	1.318
1	2	0.079	0.108	0.403	0.412	0.628	0.736	0.8	0.879	0.912
1	2	0.034	0.057	0.071	0.111	0.138	0.205	0.761	0.774	0.805	0.867	1.334	1.448	1.538	1.598	1.854
1	2	0.206
1	2	0.004	0.035	0.061	0.12	0.133	0.206	0.234	0.266	0.285	0.327	0.364	0.597	0.632	0.712	0.784	0.798	0.814	0.837	0.847	0.887	0.902	0.912	0.942	1.352	1.417	1.448	1.472	1.514	1.547	1.598
1	2
1	2	0.096	0.122	0.168
1	1	0.049	0.062	0.08	0.114	0.172	0.198	0.208	0.354	0.539	0.804	0.839	0.867	0.94	0.954	0.965	0.982	1.073
1	1
1	1	0.034	0.078	0.196	0.398	0.506	0.565	0.618	0.663	0.716	0.784	0.801	0.821	0.832	0.849	0.856	0.908	0.921	0.928	0.951	0.96	0.979	1.002	1.016	1.028	1.041	1.071	1.08	1.107	1.118	1.127	1.141	1.149	1.164	1.208	1.219	1.283	1.375	1.396	1.411	1.425	1.441	1.452	1.466	1.474	1.486	1.508	1.526	1.55
1	1	0.827	0.844	0.862	1.751	1.84
1	1	1.739
1	1	0.48	0.752	0.891	0.96	0.989	1.012	1.063	1.131
1	1	1.03	1.041	1.077	1.096	1.74	1.772	1.807	1.851
1	1	0.787	0.824	0.853	0.869	0.883	0.89	0.907	0.915	0.925	0.935	0.949	0.985	1.009	1.038	1.056	1.076	1.083	1.096
1	1	0.931	1.524	1.564	1.598
1	1	0.513	0.536	0.763	0.81	0.823	0.845	0.889	0.921	0.962	0.997	1.014	1.036	1.05	1.149	1.532	1.569	1.612
1	1	0.275	0.427	0.609	0.621	0.738	0.757	0.781	0.851	0.934	0.999	1.018	1.053	1.069	1.116	1.199	1.44
1	1	0.75	0.761	0.776	0.794	0.811	0.819	0.833	0.848	0.88	0.9	1.023	1.425	1.62	1.674
1	1	0.86
1	1	0.838	1.503	1.515	1.529	1.593
1	1	1.044	1.599	1.623	1.652	1.668	1.698	1.714
1	1	0.021	0.04	0.58	0.818	0.858	0.93	0.969	1.936
1	1
1	1	0.683	0.774	0.785	0.929	0.953	0.975	0.997	1.061	1.157	1.302
1	1	0.814
1	1	0.215	0.225	0.246	0.265	0.274	0.301	0.416	0.435	0.694	0.72	0.734	0.75	0.767	0.786	0.799	0.831	0.923	1.003
1	1	1.4
1	1	0.552	0.764	0.79	0.804	0.837	0.867	0.873	0.896	0.951	0.966	1.044
1	1	0.764	0.787	0.806	0.82	0.835	0.882	0.891	0.906	0.938	0.947	0.968	1.028	1.056	1.071	1.076	1.096	1.119	1.136	1.145	1.195	1.229	1.591
1	1	0.766	0.783	0.808	0.826	0.855	0.87	0.883	0.893	0.909	0.918	0.935	1.166	1.266	1.579	1.892
1	1	0.875
1	1	0.74	0.813	0.838	0.857	0.891	0.908	0.918	0.934	0.957	1.026
1	1	0.569	0.599	0.857	0.876	0.899	0.982	1.244
1	1	0.009	0.089	0.175	0.246	0.267	0.491	0.856	0.912	0.926	0.962
1	1	0.003	0.038	0.176	0.499	0.607	0.613	0.697	0.79	0.819	0.841	0.86	0.876	0.897	0.955	0.987	1.033
1	1	0.078
1	1	0.76	0.838	0.858	0.902	0.914	0.935	0.95	1.239	1.933
1	1	0.001	0.053	0.059	0.082	0.109	0.125	0.137	0.16	0.187	0.207	0.24	0.255	0.319	0.336	0.361	0.383	0.412	0.423	0.444	0.458	0.483	0.763	0.781	0.786	0.791	0.802	0.814	0.851	0.863	0.874	0.896	0.911	0.93	1.023	1.036	1.983
1	1	0.066	0.134	0.145	0.187	0.206	0.279	0.825	0.911	0.98
1	1	0.755	0.78	0.806	0.853	0.883
1	1	0.951
[truncated: 36 more columns]

## Sheet: Fig3BC,EF
Figure 3B	SKF81297									Figure 3C	SKF81297				Figure 3E	Quinpirole									Figure 3F	Quinpirole
	Control				Drug											Control				Drug
	Preferred		Nonpreferred		Preferred		Nonpreferred			Rows = neurons						Preferred		Nonpreferred		Preferred		Nonpreferred			Rows = neurons
Time (s)	Rate (norm.)	SEM	Rate (norm.)	SEM	Rate (norm.)	SEM	Rate (norm.)	SEM		Reward discriminability (AUROC)	Drug condition (1=drug, 0=control)	Reward-size preference (1=large, 0=small)			Time (s)	Rate (norm.)	SEM	Rate (norm.)	SEM	Rate (norm.)	SEM	Rate (norm.)	SEM		Reward discriminability (AUROC)	Drug condition (1=drug, 0=control)	Reward-size preference (1=large, 0=small)
0	0.0617917	0.0635873	0.129602	0.0578285	0.0112231	0.0651616	-0.0171136	0.0749972		0.509259	0	1			0	0.00472229	0.0531349	0.0865085	0.0475131	0.444448	0.1304	0.352946	0.109473		0.542689	0	1
0.001	0.0615844	0.0634799	0.130474	0.0580683	0.0118328	0.0646591	-0.0150383	0.0748139		0.554545	0	1			0.001	0.00452009	0.0527107	0.0853122	0.0473535	0.447831	0.131977	0.353272	0.109496		0.537281	0	1
0.002	0.0600749	0.0632832	0.131261	0.0580667	0.0111011	0.0645832	-0.0156303	0.0747078		0.526148	0	1			0.002	0.00413314	0.052693	0.0849707	0.0474118	0.448635	0.131943	0.354705	0.109758		0.638816	0	1
0.003	0.0598441	0.0634401	0.130342	0.0578288	0.0106388	0.0645411	-0.0151814	0.0743421		0.591654	0	1			0.003	0.0035046	0.0525757	0.0849621	0.0470725	0.449522	0.132175	0.353707	0.109761		0.768981	0	1
0.004	0.0583445	0.0632887	0.129461	0.057754	0.00940306	0.0645756	-0.0158052	0.0739893		0.565004	0	1			0.004	0.00232595	0.052652	0.0842468	0.0469061	0.447956	0.132044	0.353632	0.109573		0.551471	0	1
0.005	0.0590662	0.0632862	0.130591	0.0576306	0.00900985	0.0642757	-0.0167476	0.0738922		0.621346	0	1			0.005	0.00240564	0.0523166	0.083149	0.0465637	0.449334	0.132289	0.352785	0.109248		0.581374	0	1
0.006	0.0581136	0.0630134	0.131255	0.0573505	0.00975045	0.0635939	-0.0168003	0.0737011		0.555766	0	1			0.006	0.000509961	0.0521276	0.080828	0.0464654	0.449284	0.131736	0.353469	0.109753		0.605958	0	1
0.007	0.0569931	0.0628621	0.131436	0.057159	0.0121587	0.0629784	-0.0134828	0.0735834		0.686607	0	1			0.007	0.00150225	0.0519895	0.0795264	0.0464752	0.447565	0.131682	0.353389	0.109744		0.56688	1	1
0.008	0.0566649	0.0626488	0.132746	0.0570154	0.0154945	0.0630542	-0.0118666	0.0736553		0.569444	0	1			0.008	0.00251532	0.0518204	0.0796669	0.0461306	0.445381	0.131307	0.354474	0.109625		0.54878	1	1
0.009	0.0545586	0.062525	0.132159	0.0568092	0.0148411	0.0628024	-0.012164	0.073208		0.541667	1	1			0.009	0.00268481	0.0515289	0.080282	0.0459017	0.444412	0.131313	0.356027	0.109689		0.702206	1	1
0.01	0.0540595	0.0626386	0.133241	0.0563559	0.0161775	0.0630434	-0.0129622	0.0731263		0.528571	1	1			0.01	0.0039205	0.0510701	0.08126	0.0458601	0.445679	0.131902	0.355996	0.109636		0.78335	1	1
0.011	0.0540241	0.0621256	0.132181	0.0562434	0.0162504	0.0626367	-0.0123126	0.0731212		0.552705	1	1			0.011	0.00354395	0.0512639	0.0809126	0.0453945	0.445255	0.131831	0.357773	0.109716		0.616667	1	1
0.012	0.0530415	0.0620537	0.131125	0.0559121	0.0164941	0.0623101	-0.0138584	0.073088		0.640576	1	1			0.012	0.00326392	0.0513081	0.0827414	0.0449831	0.444302	0.131702	0.357698	0.109724		0.615794	1	1
0.013	0.0518436	0.0619831	0.131887	0.0557898	0.0162679	0.0620882	-0.012525	0.0732747		0.500476	1	1			0.013	0.00291889	0.0510939	0.0835235	0.0450661	0.441304	0.131303	0.358933	0.109496		0.581225	1	1
0.014	0.0531911	0.0619025	0.131267	0.0558916	0.0151196	0.0619616	-0.011935	0.073433		0.49509	1	1			0.014	0.00241149	0.0507483	0.084032	0.0448955	0.439541	0.131203	0.363743	0.108551		0.538753	0	0
0.015	0.0518738	0.0616931	0.129925	0.0556911	0.0147247	0.0616516	-0.0122269	0.0731311		0.612782	1	1			0.015	0.00249675	0.0505843	0.0840961	0.0445282	0.438022	0.13054	0.363201	0.108226		0.635172	0	0
0.016	0.0506705	0.0616117	0.130371	0.0551672	0.0138418	0.0613344	-0.0128162	0.0731106		0.687014	1	1			0.016	0.00414253	0.0505378	0.0830899	0.044196	0.439166	0.130642	0.36249	0.107886		0.578843	0	0
0.017	0.0482689	0.0614639	0.131148	0.0549329	0.0141689	0.0611549	-0.0144522	0.0728161		0.675842	1	1			0.017	0.00471093	0.0501107	0.0810406	0.0440788	0.440331	0.130724	0.361086	0.107613		0.653692	0	0
0.018	0.0460726	0.061347	0.130039	0.0550128	0.0145692	0.0609735	-0.015876	0.0725971		0.497836	0	0			0.018	0.00623924	0.0496201	0.0817286	0.0440604	0.439357	0.130056	0.361292	0.107381		0.526604	0	0
0.019	0.0452778	0.0611334	0.12877	0.054761	0.0163482	0.0612872	-0.0165391	0.0724692		0.60955	0	0			0.019	0.00597758	0.0492588	0.0810926	0.0440207	0.440799	0.13027	0.361713	0.106831		0.544071	0	0
0.02	0.044391	0.060935	0.126929	0.054643	0.0151236	0.0612882	-0.0172742	0.0723561		0.551227	0	0			0.02	0.00655584	0.048925	0.0811378	0.0439096	0.443644	0.131157	0.360796	0.107118		0.539099	0	0
0.021	0.044512	0.0608973	0.127657	0.0546295	0.0147986	0.0611897	-0.0184218	0.0720106		0.523382	0	0			0.021	0.00649877	0.0488255	0.0804731	0.0437647	0.444406	0.131144	0.366104	0.108121		0.588502	0	0
0.022	0.0439141	0.0607846	0.125867	0.0545186	0.014252	0.0610693	-0.0162142	0.0717774		0.4546	0	0			0.022	0.00670214	0.0485709	0.0793516	0.0437162	0.443566	0.13064	0.364004	0.107741		0.507919	0	0
0.023	0.042643	0.0608135	0.125476	0.0539864	0.0132606	0.0605852	-0.0176757	0.0713742		0.57677	0	0			0.023	0.00659284	0.0482705	0.0790864	0.043407	0.443218	0.130791	0.362847	0.107676		0.533183	0	0
0.024	0.0427286	0.060593	0.124611	0.0538074	0.0147031	0.0607976	-0.0170212	0.0713529		0.527315	0	0			0.024	0.0085953	0.0489605	0.0778344	0.0433149	0.441285	0.130352	0.361622	0.107514		0.710648	0	0
0.025	0.041707	0.0603771	0.124318	0.0533399	0.0138729	0.0604254	-0.0173193	0.0709274		0.603743	0	0			0.025	0.00915429	0.0489081	0.078035	0.0427704	0.439022	0.130047	0.360606	0.107372		0.525075	0	0
0.026	0.041247	0.0603748	0.124624	0.0535393	0.01624	0.0602546	-0.0195215	0.0707227		0.505974	0	0			0.026	0.00930701	0.0486723	0.0765327	0.0424064	0.43852	0.129905	0.361581	0.107259		0.634009	0	0
0.027	0.0411071	0.0606029	0.123431	0.053659	0.0167888	0.0597368	-0.0196126	0.0707879		0.588399	0	0			0.027	0.00785966	0.0484841	0.0740707	0.0422216	0.438557	0.130549	0.365402	0.107223		0.64698	0	0
0.028	0.0393073	0.0600594	0.121708	0.05356	0.0175832	0.0596364	-0.017077	0.0705484		0.612342	0	0			0.028	0.00840508	0.0482866	0.0727547	0.0418029	0.435948	0.130169	0.364624	0.106983		0.563084	0	0
0.029	0.0380762	0.0597452	0.119782	0.0535877	0.0192748	0.0595632	-0.0165283	0.0707392		0.576263	0	0			0.029	0.00780992	0.0481219	0.0713161	0.0417147	0.435419	0.129947	0.36425	0.10685		0.654538	0	0
0.03	0.0388705	0.0600885	0.120435	0.0533322	0.0181087	0.0594203	-0.0165528	0.0704375		0.513514	0	0			0.03	0.00875155	0.0479096	0.0693524	0.0416073	0.43687	0.129662	0.364846	0.106736		0.519994	0	0
0.031	0.0391663	0.0599754	0.119282	0.053251	0.0177988	0.0592837	-0.0175848	0.0702772		0.621622	0	0			0.031	0.00738047	0.0476781	0.0689533	0.0413558	0.438468	0.130102	0.363271	0.106794		0.58878	0	0
0.032	0.0387797	0.0596217	0.119257	0.0528445	0.0201216	0.058433	-0.0179394	0.0703272		0.525131	0	0			0.032	0.00918278	0.0476039	0.0706446	0.0412331	0.437935	0.129533	0.363649	0.10694		0.534483	0	0
0.033	0.0366448	0.0592353	0.11779	0.0523524	0.0221188	0.0583663	-0.0167173	0.0701044		0.527795	0	0			0.033	0.00918921	0.0470695	0.0689874	0.041119	0.434881	0.129064	0.365203	0.107024		0.54472	0	0
0.034	0.0357406	0.0592397	0.118857	0.0520081	0.0215834	0.0579722	-0.0169986	0.0700736		0.509259	0	0			0.034	0.00946087	0.0469153	0.0698155	0.0410962	0.4331	0.128404	0.366505	0.107076		0.62742	0	0
0.035	0.0328772	0.0590885	0.116857	0.0517643	0.0212808	0.0576706	-0.0183546	0.0699975		0.549828	0	0			0.035	0.00774544	0.0467103	0.0671736	0.0409211	0.43083	0.127772	0.365944	0.1067		0.535714	1	0
0.036	0.031787	0.0591189	0.115852	0.0515733	0.0211306	0.0572879	-0.0190578	0.0698467		0.537957	0	0			0.036	0.00764567	0.0465267	0.0661849	0.0409008	0.433402	0.127451	0.365109	0.106291		0.654655	1	0
0.037	0.0296793	0.0592639	0.113591	0.0513679	0.0205041	0.0573193	-0.0197621	0.0697328		0.57773	0	0			0.037	0.00746474	0.046315	0.0656193	0.0408301	0.431637	0.127491	0.366819	0.106746		0.572521	1	0
0.038	0.0296502	0.0586712	0.112284	0.0512426	0.0214946	0.056723	-0.01806	0.0697203		0.915123	0	0			0.038	0.00703957	0.0459185	0.066578	0.0399041	0.430038	0.126988	0.368246	0.106991		0.635569	1	0
0.039	0.0276201	0.0585437	0.111484	0.0511096	0.0218668	0.0567489	-0.0201264	0.0694952		0.5	1	0			0.039	0.00930685	0.0456853	0.0661905	0.0396476	0.430436	0.126689	0.37147	0.10723		0.52097	1	0
0.04	0.0281174	0.0585784	0.111134	0.0507364	0.0203435	0.0562897	-0.0201791	0.0693904		0.575116	1	0			0.04	0.00843261	0.0453724	0.0657057	0.0395307	0.429598	0.1262	0.371186	0.107144		0.573214	1	0
0.041	0.0277492	0.0584303	0.108982	0.0505412	0.0185	0.0560024	-0.0200015	0.0691708		0.516641	1	0			0.041	0.00813653	0.0452598	0.0648156	0.0392377	0.429619	0.125874	0.370231	0.10682		0.585788	1	0
0.042	0.0290068	0.0581085	0.108831	0.0503878	0.0183441	0.0559662	-0.0177329	0.0693487		0.564182	1	0			0.042	0.00766555	0.0447974	0.064398	0.0389025	0.427639	0.125725	0.371482	0.106359		0.632051	1	0
0.043	0.0290365	0.0580397	0.109262	0.049994	0.018036	0.0557002	-0.0173778	0.0690301		0.626369	1	0			0.043	0.00715012	0.044501	0.0643733	0.0382811	0.425271	0.125305	0.37009	0.10632		0.501158	1	0
0.044	0.0279039	0.0578327	0.108701	0.0497068	0.0178656	0.0557669	-0.0175016	0.0690442		0.599624	1	0			0.044	0.00690461	0.0441673	0.0642835	0.0379608	0.424705	0.125385	0.372594	0.106055		0.67234	1	0
0.045	0.0263944	0.0575495	0.108513	0.0492282	0.0170735	0.0556782	-0.0180186	0.0685585		0.539474	1	0			0.045	0.00593427	0.0438955	0.0635272	0.0378162	0.43002	0.12545	0.373794	0.106615		0.630631	1	0
0.046	0.0253892	0.0576533	0.106264	0.0491324	0.0177728	0.0557157	-0.0186267	0.0686655		0.680309	1	0			0.046	0.00586942	0.0438872	0.0635898	0.0376286	0.429561	0.125031	0.374371	0.106281		0.606061	1	0
0.047	0.0234354	0.057652	0.106968	0.0493879	0.0167255	0.0552768	-0.0187496	0.0686192		0.608152	1	0			0.047	0.00535288	0.043515	0.0657476	0.0375743	0.428717	0.12486	0.37317	0.106563		0.745356	1	0
0.048	0.0222878	0.0573677	0.10804	0.0493521	0.0151895	0.054801	-0.0195002	0.068694		0.614692	1	0			0.048	0.00474335	0.0434935	0.0642692	0.0372407	0.431081	0.125082	0.375063	0.107056		0.586495	1	0
0.049	0.0198395	0.0572696	0.107861	0.0489991	0.0163631	0.0548965	-0.0203133	0.0683321		0.523285	1	0			0.049	0.00544086	0.0430167	0.0645019	0.0372334	0.428566	0.124374	0.375019	0.107218		0.741404	1	0
0.05	0.0184366	0.0567108	0.106704	0.0488564	0.0157957	0.0547476	-0.021804	0.0682194		0.593548	1	0			0.05	0.00541933	0.0425556	0.0643006	0.0371567	0.427319	0.124119	0.373352	0.107291		0.655466	1	0
0.051	0.0195911	0.0564004	0.105068	0.0488755	0.016557	0.0549537	-0.0201905	0.0683145		0.522467	1	0			0.051	0.00440166	0.0423539	0.0634369	0.0370833	0.42706	0.124326	0.37208	0.106786		0.588961	1	0
0.052	0.0188163	0.0560991	0.102855	0.0487871	0.0175493	0.0544512	-0.0201616	0.0686117		0.617014	1	0			0.052	0.00434404	0.0421683	0.0618374	0.03681	0.429818	0.125383	0.370222	0.10653		0.569563	1	0
0.053	0.0175061	0.0557298	0.103969	0.0485597	0.0168781	0.05438	-0.0226164	0.0683925		0.532856	1	0			0.053	0.0056901	0.0416877	0.0622949	0.036576	0.427761	0.124912	0.369571	0.106332		0.625387	1	0
0.054	0.0162768	0.0557544	0.103397	0.0479468	0.0162782	0.054089	-0.0232325	0.0686264		0.526904	1	0			0.054	0.00504408	0.0414408	0.0635313	0.0365692	0.427341	0.124436	0.369707	0.106503		0.495908	1	0
0.055	0.0151487	0.0559732	0.101998	0.0474477	0.0170248	0.0538771	-0.0246357	0.0681852		0.512821	1	0			0.055	0.00570182	0.0414135	0.0616726	0.0364199	0.427418	0.123829	0.368401	0.106295		0.597886	1	0
0.056	0.0140406	0.0560814	0.100352	0.0474136	0.0185143	0.0535755	-0.0269168	0.0679641		0.522689	1	0			0.056	0.00510864	0.0411939	0.0626989	0.0361786	0.424881	0.12327	0.371606	0.107664
0.057	0.0147606	0.0560485	0.100473	0.0470123	0.0183986	0.0535982	-0.026817	0.0674178		0.587156	1	0			0.057	0.00536172	0.0409885	0.0616879	0.0361913	0.424346	0.123045	0.373761	0.108596
0.058	0.0126073	0.0558599	0.0992676	0.0464846	0.0173765	0.0533299	-0.0271087	0.0665899		0.587462	1	0			0.058	0.00405338	0.0406754	0.0599662	0.0360613	0.426819	0.12272	0.37338	0.108756
0.059	0.0125595	0.0557507	0.0980456	0.0463278	0.0186013	0.0533447	-0.0262192	0.0663631		0.832261	1	0			0.059	0.0031379	0.0405782	0.0598657	0.0357066	0.424987	0.121707	0.372671	0.108572
0.06	0.0130512	0.0558976	0.0972876	0.0457568	0.0181301	0.053377	-0.0274141	0.0659964							0.06	0.00394043	0.0405847	0.0588057	0.0352839	0.423436	0.121306	0.370247	0.108217
0.061	0.0110542	0.0559267	0.0979104	0.0450792	0.0202355	0.0535403	-0.0279315	0.0658646							0.061	0.00403895	0.0403269	0.0599316	0.0346043	0.42235	0.120804	0.372221	0.108202
0.062	0.00943326	0.0556977	0.0965646	0.045072	0.0199838	0.0533619	-0.0271694	0.0659542							0.062	0.00335011	0.040051	0.0588622	0.0346157	0.420186	0.120226	0.373349	0.108963
0.063	0.00699906	0.0554834	0.0951628	0.0450403	0.0194796	0.0531624	-0.0273394	0.0657197							0.063	0.00164137	0.0398114	0.0575447	0.0345171	0.419739	0.119999	0.373571	0.108945
0.064	0.00636071	0.0552468	0.0964806	0.0449318	0.0195808	0.0527088	-0.0282324	0.0657456							0.064	0.000341244	0.0394907	0.0556684	0.0343673	0.416358	0.119333	0.376232	0.109285
0.065	0.00662265	0.0552863	0.0949318	0.044934	0.0201669	0.0526903	-0.029307	0.0660202							0.065	0.00134182	0.0389241	0.0552506	0.0344241	0.416408	0.119042	0.377372	0.109844
0.066	0.00559696	0.0550456	0.0947491	0.0449879	0.0189543	0.0523896	-0.0293057	0.0659513							0.066	0.00206955	0.0385797	0.0556451	0.0340996	0.418616	0.11878	0.376117	0.109887
0.067	0.00358266	0.054928	0.0936506	0.0447405	0.0176808	0.0523269	-0.0310468	0.0657754							0.067	0.00292909	0.0388856	0.0564348	0.0339211	0.417363	0.117973	0.378031	0.110957
0.068	0.00234965	0.0549213	0.0928329	0.0447276	0.0159314	0.0519932	-0.0328903	0.0655496							0.068	0.00171456	0.0386793	0.0576679	0.0333737	0.415476	0.117156	0.377881	0.111194
0.069	0.00103318	0.0548952	0.0917688	0.0447982	0.0169256	0.0518501	-0.0336648	0.0654676							0.069	0.00140895	0.0383996	0.0575445	0.0331134	0.416734	0.117187	0.376329	0.111298
0.07	-0.000441112	0.0545772	0.0914301	0.0445043	0.0155835	0.0516387	-0.0335899	0.065674							0.07	0.000255881	0.0381365	0.0569019	0.0327197	0.414163	0.116763	0.376384	0.111514
0.071	-0.00150859	0.0543983	0.0923151	0.0447861	0.0144091	0.0514656	-0.0325627	0.066396							0.071	-0.000930616	0.038021	0.0565683	0.0323317	0.415462	0.116562	0.376213	0.111689
0.072	-0.002703	0.0540986	0.0933463	0.0446775	0.0144029	0.0517601	-0.0336762	0.0659456							0.072	-0.00084182	0.0378318	0.0559927	0.0320843	0.416403	0.115844	0.375668	0.111554
0.073	-0.00220909	0.0543385	0.0928482	0.0445774	0.0135793	0.0518165	-0.0331132	0.0662602							0.073	-0.00240249	0.0377173	0.0551123	0.0318587	0.418422	0.11606	0.375892	0.112429
0.074	-0.00278281	0.0540873	0.0922223	0.0447461	0.0124841	0.0516473	-0.0312029	0.0666851							0.074	-0.00325863	0.0376095	0.0525299	0.0318531	0.41831	0.115284	0.373757	0.112491
0.075	-0.00407305	0.0540773	0.0908461	0.0442806	0.0111776	0.0512947	-0.0308849	0.0663787							0.075	-0.00515562	0.0373815	0.0502146	0.0317175	0.416441	0.114784	0.373759	0.112727
0.076	-0.00195218	0.0541331	0.0897995	0.0439592	0.0101922	0.051662	-0.0303494	0.0664445							0.076	-0.00457126	0.0373181	0.0486121	0.031448	0.418207	0.114266	0.373956	0.112728
0.077	-0.00299926	0.0537724	0.0896156	0.0445233	0.00854721	0.0508812	-0.0289947	0.0670101							0.077	-0.00688901	0.0369401	0.0474981	0.031294	0.418502	0.113274	0.374818	0.113322
0.078	-0.00515818	0.0534537	0.0884114	0.0448699	0.00913151	0.0511245	-0.028351	0.0673044							0.078	-0.00682429	0.0373868	0.0500858	0.0311032	0.4199	0.11396	0.373794	0.11324
0.079	-0.00699897	0.0535716	0.0844979	0.04506	0.00927386	0.0509368	-0.0259702	0.0677173							0.079	-0.00834777	0.0372734	0.0501188	0.0308946	0.417971	0.113331	0.374863	0.113158
0.08	-0.007914	0.0535087	0.0838135	0.0449076	0.00659804	0.0504625	-0.0295313	0.0671877							0.08	-0.00867255	0.0374622	0.0472223	0.0312225	0.415192	0.112865	0.378802	0.115577
0.081	-0.00852333	0.0529227	0.0808796	0.0448201	0.0072554	0.0506623	-0.0310245	0.0674986							0.081	-0.0102554	0.0372588	0.0449153	0.0310449	0.412468	0.112626	0.378457	0.116186
0.082	-0.0109767	0.0529996	0.0788454	0.0445235	0.00904277	0.0509762	-0.0301212	0.0676689							0.082	-0.0109842	0.0369407	0.0481472	0.0308811	0.414787	0.112056	0.37624	0.116008
0.083	-0.0138315	0.0533191	0.0779457	0.0439884	0.00871771	0.0507602	-0.0290302	0.0682184							0.083	-0.0101667	0.0367437	0.047041	0.0310393	0.417498	0.112313	0.377687	0.11755
0.084	-0.0140024	0.052426	0.0783552	0.0439542	0.00875315	0.050721	-0.0277488	0.0683293							0.084	-0.00915584	0.0365193	0.0478024	0.0309286	0.420054	0.112579	0.3799	0.117591
0.085	-0.0138689	0.052588	0.0781572	0.0436282	0.0108547	0.0512912	-0.0250891	0.0687686							0.085	-0.00930626	0.0364405	0.0454806	0.0309728	0.419968	0.112183	0.380508	0.117433
0.086	-0.0133023	0.0526017	0.0769755	0.0435175	0.0115474	0.0512278	-0.0262027	0.068472							0.086	-0.0109557	0.0360153	0.0438956	0.0311731	0.420918	0.111588	0.380538	0.117905
0.087	-0.0136435	0.0527044	0.0770147	0.0431154	0.0114821	0.0509194	-0.0257726	0.0685016							0.087	-0.0115938	0.0360415	0.0448506	0.0309633	0.418859	0.110824	0.376381	0.118062
0.088	-0.0143019	0.0526766	0.0753061	0.0431356	0.0106595	0.050585	-0.0240304	0.0686523							0.088	-0.0114749	0.0361446	0.0466845	0.0310927	0.41965	0.110859	0.376626	0.118436
0.089	-0.0164067	0.0528105	0.074454	0.0425859	0.0105385	0.0500177	-0.0230801	0.0690803							0.089	-0.0105262	0.0367134	0.0469468	0.0307644	0.418067	0.110154	0.379741	0.119896
0.09	-0.0162887	0.0524582	0.0744874	0.0429277	0.00942633	0.0502885	-0.0247421	0.0691524							0.09	-0.00946972	0.0370397	0.0477997	0.0304306	0.419963	0.110753	0.383414	0.122075
0.091	-0.0161114	0.0522602	0.0727857	0.0429645	0.00693863	0.0500376	-0.0246762	0.068527							0.091	-0.00993375	0.0372139	0.0482627	0.0302631	0.417373	0.10968	0.383608	0.123654
0.092	-0.0160588	0.052189	0.0708887	0.0438309	0.00889819	0.0503918	-0.0263047	0.0687904							0.092	-0.00914745	0.0371136	0.0484107	0.0301306	0.41417	0.109488	0.384756	0.123878
0.093	-0.0183194	0.0516486	0.0701069	0.0432768	0.0085537	0.0500153	-0.0265806	0.0688381							0.093	-0.00903976	0.0371703	0.0470573	0.0298309	0.417948	0.110172	0.385716	0.127124
0.094	-0.0187195	0.0516879	0.0682727	0.0429107	0.0077691	0.0498671	-0.0260232	0.0693134							0.094	-0.00526521	0.0373333	0.0453821	0.0304451	0.423121	0.110791	0.386328	0.127363
0.095	-0.0199295	0.0513963	0.068915	0.0429289	0.00445606	0.0491782	-0.0264438	0.0697069							0.095	-0.00678661	0.0371054	0.0436889	0.0308856	0.420538	0.109933	0.387114	0.128162
0.096	-0.0200969	0.0516737	0.0686976	0.0425767	0.00506208	0.0495839	-0.0295089	0.0697957							0.096	-0.0083984	0.0367845	0.043666	0.0302407	0.422912	0.110001	0.384482	0.128854
0.097	-0.0232953	0.051396	0.0678153	0.0422319	0.0027955	0.048979	-0.0270411	0.0697409							0.097	-0.00952332	0.0370118	0.0450668	0.0300977	0.422048	0.10852	0.382851	0.129542
0.098	-0.0253112	0.050986	0.0686291	0.0419223	0.00071962	0.0491954	-0.0297353	0.069606							0.098	-0.011543	0.0369015	0.0451827	0.0303804	0.428401	0.109027	0.383694	0.130286
0.099	-0.0259688	0.0509066	0.0661296	0.0417274	0.00143946	0.0493859	-0.0275532	0.07027							0.099	-0.0130062	0.0365733	0.0479982	0.0302053	0.432388	0.10919	0.390932	0.132666
0.1	-0.0296815	0.0508586	0.066521	0.0418113	-0.000228703	0.0495113	-0.02883	0.0704887							0.1	-0.0138866	0.0364778	0.0464427	0.0305684	0.433264	0.109157	0.38881	0.13229
0.101	-0.0291653	0.0508031	0.0652822	0.0417575	0.00529085	0.0498157	-0.0291851	0.0705047							0.101	-0.0149775	0.0361066	0.0462195	0.0310249	0.433596	0.10909	0.391088	0.132975
0.102	-0.0264556	0.0507829	0.0641705	0.0413057	0.00955318	0.0496104	-0.029275	0.0709829							0.102	-0.017109	0.0360383	0.0475102	0.0308378	0.435196	0.108632	0.392809	0.134817
0.103	-0.0276618	0.0503751	0.0649235	0.0411767	0.00971723	0.0496872	-0.0302532	0.0709532							0.103	-0.0163717	0.0362148	0.049372	0.0311607	0.437753	0.109526	0.392203	0.134966
0.104	-0.0295002	0.0507266	0.0634096	0.0412542	0.00952461	0.0500064	-0.0318947	0.071296							0.104	-0.0201825	0.0362646	0.05071	0.0308677	0.434141	0.109637	0.393612	0.135746
0.105	-0.0283947	0.0504639	0.0608399	0.0412779	0.00997536	0.0501062	-0.03419	0.0714848							0.105	-0.0177357	0.0363875	0.049655	0.0309189	0.435164	0.109673	0.392688	0.135883
0.106	-0.0301234	0.0504555	0.0581442	0.0411114	0.0128584	0.0507877	-0.0339931	0.0711021							0.106	-0.0172361	0.0363532	0.0512801	0.0309626	0.434361	0.109209	0.391856	0.136212
0.107	-0.0331513	0.0504847	0.0583452	0.0411707	0.0134341	0.0506413	-0.0312802	0.0708738							0.107	-0.0175029	0.0363436	0.0489436	0.0312471	0.431257	0.108666	0.393372	0.138603
0.108	-0.0323909	0.0502443	0.0562215	0.041285	0.0146053	0.0509821	-0.0325437	0.0711134							0.108	-0.0207018	0.0363243	0.0499263	0.0315219	0.434751	0.108486	0.389154	0.138714
0.109	-0.0310563	0.0503201	0.0529011	0.0414607	0.0103764	0.0507939	-0.0338209	0.0711194							0.109	-0.0199742	0.036175	0.0490012	0.0313079	0.436321	0.109094	0.392521	0.138608
0.11	-0.0295347	0.0499441	0.0521244	0.0414942	0.0130181	0.0512354	-0.0335169	0.0717348							0.11	-0.0182379	0.0367388	0.0495723	0.0315124	0.436725	0.109073	0.392274	0.138996
0.111	-0.0290907	0.0499957	0.0507708	0.0415842	0.0153647	0.0509916	-0.0323895	0.0725193							0.111	-0.0205118	0.0367258	0.0501398	0.0311274	0.437944	0.109389	0.39199	0.139063
0.112	-0.0308172	0.049621	0.0498887	0.0411409	0.0162967	0.0511354	-0.029576	0.0720252							0.112	-0.0209344	0.0368245	0.049717	0.0312156	0.439934	0.109072	0.392747	0.139903
0.113	-0.030416	0.0494817	0.049177	0.0409566	0.0175846	0.0510026	-0.0313567	0.0723701							0.113	-0.0202776	0.0369221	0.0473439	0.0314117	0.441026	0.109028	0.392701	0.140293
0.114	-0.0301271	0.049259	0.0484394	0.0406555	0.0180262	0.0507975	-0.0347114	0.0719848							0.114	-0.0217092	0.0371709	0.0465524	0.0313974	0.441385	0.108688	0.392168	0.140531
0.115	-0.0302157	0.0491976	0.0445822	0.040446	0.0130695	0.051463	-0.0335967	0.0724189							0.115	-0.0219893	0.0369951	0.0432608	0.0315856	0.444141	0.107966	0.393603	0.140752
0.116	-0.0309131	0.0494323	0.0456104	0.040449	0.00980111	0.0512005	-0.0337013	0.0724616							0.116	-0.021788	0.0371532	0.0440095	0.031498	0.44586	0.107041	0.399839	0.143116
0.117	-0.0325063	0.0492882	0.0448705	0.0402975	0.00907548	0.0512331	-0.0346558	0.0732757							0.117	-0.0202745	0.0376283	0.0444514	0.0312696	0.443092	0.1052	0.401272	0.143443
0.118	-0.0325515	0.0497274	0.0426444	0.0399987	0.00850676	0.0507745	-0.0358179	0.073099							0.118	-0.0168561	0.037178	0.0449433	0.0315141	0.444372	0.105976	0.405079	0.144109
0.119	-0.0333708	0.0495733	0.0446997	0.0400475	0.00789515	0.0508204	-0.0331744	0.0732418							0.119	-0.0201119	0.0371075	0.0463924	0.0318123	0.448846	0.105287	0.403347	0.144115
0.12	-0.0319725	0.0496983	0.0432301	0.0402116	0.00390949	0.0501674	-0.0335136	0.0731147							0.12	-0.0216011	0.0375318	0.0466318	0.0320461	0.447558	0.104139	0.401775	0.143049
0.121	-0.0331666	0.0496332	0.0447817	0.0404976	0.00340119	0.0503543	-0.0322386	0.073846							0.121	-0.0209182	0.0382074	0.0464516	0.0323964	0.442663	0.103498	0.401499	0.143644
0.122	-0.0330232	0.0498857	0.0448621	0.0407252	0.00335174	0.050489	-0.0322898	0.074335							0.122	-0.0216513	0.0383503	0.0451766	0.0327059	0.448805	0.104067	0.407951	0.147379
0.123	-0.0331519	0.0497329	0.0440008	0.0406974	0.0015827	0.0502234	-0.0303378	0.0742774							0.123	-0.0225608	0.0385812	0.0424692	0.0326473	0.454043	0.105566	0.410978	0.147919
0.124	-0.0336605	0.0495989	0.0436329	0.0405475	-0.00472188	0.0505812	-0.0299922	0.0744617							0.124	-0.0228524	0.0380939	0.0417827	0.0330994	0.456733	0.105353	0.41273	0.149497
0.125	-0.0373969	0.0499684	0.0426758	0.0406053	-0.0077346	0.0508462	-0.0295277	0.0743496							0.125	-0.0228586	0.0384436	0.0406432	0.0330108	0.458773	0.105449	0.412862	0.149609
0.126	-0.039524	0.04911	0.0406148	0.040683	-0.00597403	0.0506512	-0.0287119	0.0742023							0.126	-0.0256561	0.0386048	0.0389507	0.0333388	0.457469	0.10338	0.409264	0.148565
0.127	-0.0406112	0.0490382	0.0377036	0.0401126	-0.0071298	0.0498977	-0.0303848	0.0746267							0.127	-0.0224169	0.0388924	0.0356408	0.033472	0.458349	0.102756	0.411036	0.147674
0.128	-0.0414973	0.0490568	0.0360252	0.0399846	-0.00766169	0.0497711	-0.0329407	0.0739605							0.128	-0.0235896	0.0388524	0.0343417	0.033442	0.459622	0.103237	0.4119	0.14792
0.129	-0.0420838	0.0492334	0.0319771	0.0402907	-0.00636054	0.0493057	-0.029552	0.0737949							0.129	-0.0240261	0.0390458	0.0345705	0.0333029	0.460927	0.10204	0.416838	0.149788
0.13	-0.0418066	0.0485159	0.0284762	0.0402789	-0.00328756	0.0496713	-0.0277029	0.0746018							0.13	-0.0262329	0.0390911	0.0353232	0.03261	0.465735	0.103072	0.420046	0.150149
0.131	-0.0416092	0.0486289	0.0277211	0.0407909	-0.0029213	0.0496142	-0.0274909	0.0744649							0.131	-0.0240395	0.0400167	0.0350761	0.0329498	0.462891	0.101912	0.419415	0.150551
0.132	-0.0411695	0.0481391	0.026935	0.0408271	-0.00165931	0.049595	-0.0286883	0.0747167							0.132	-0.0260574	0.0403458	0.034475	0.0328712	0.463129	0.101003	0.421328	0.150828
0.133	-0.0386834	0.0477454	0.0271905	0.0407915	-0.00722168	0.0495599	-0.0267938	0.074859							0.133	-0.0293147	0.0404019	0.0349973	0.0331056	0.468435	0.100681	0.421026	0.151145
0.134	-0.0376698	0.0477854	0.0256319	0.0407466	-0.00621981	0.0497459	-0.0258207	0.075052							0.134	-0.0286566	0.0409274	0.0358745	0.0327848	0.468031	0.100188	0.419812	0.15187
0.135	-0.0415676	0.0471305	0.0240545	0.0408825	-0.00532159	0.0503662	-0.0230469	0.0760104							0.135	-0.0307608	0.0409208	0.036838	0.032807	0.469706	0.100328	0.419478	0.151511
0.136	-0.0422639	0.0466916	0.0224003	0.0408796	-0.00349204	0.0503097	-0.0226326	0.0760143							0.136	-0.0298092	0.0407432	0.0374624	0.0328502	0.472553	0.100368	0.420494	0.151743
0.137	-0.0435747	0.0466683	0.0230892	0.0412077	-0.00250694	0.0506312	-0.0206721	0.0764414							0.137	-0.0303377	0.0405087	0.0376468	0.0326522	0.474472	0.0999326	0.420389	0.151955
0.138	-0.0415574	0.0465406	0.0213858	0.04083	-1.42687e-06	0.0513232	-0.0194457	0.0765354							0.138	-0.0279645	0.0403577	0.0394616	0.0326661	0.474801	0.0999089	0.420914	0.151667
0.139	-0.0413847	0.0468893	0.020752	0.0406432	0.00158929	0.0512846	-0.0198622	0.0764019							0.139	-0.0286406	0.0410246	0.0366177	0.0326577	0.474925	0.0996019	0.423526	0.151599
0.14	-0.0404728	0.04683	0.0212159	0.04073	0.00209714	0.0512833	-0.021904	0.0767244							0.14	-0.0306501	0.0411085	0.0348973	0.0318853	0.470745	0.0986045	0.424528	0.151482
0.141	-0.0411216	0.0468172	0.0215972	0.0407857	0.00220563	0.05097	-0.0189076	0.0766299							0.141	-0.030599	0.0410267	0.036471	0.0322459	0.472081	0.0987078	0.428513	0.154572
0.142	-0.0409838	0.0460559	0.0205515	0.0402403	0.0035859	0.050599	-0.0189564	0.0762868							0.142	-0.0311918	0.0410305	0.0364373	0.0321804	0.471778	0.0986785	0.430225	0.154843
0.143	-0.0399013	0.0457015	0.0189977	0.0401214	0.00757512	0.0510251	-0.017591	0.0765176							0.143	-0.0321317	0.0410423	0.0342088	0.032085	0.472607	0.0985375	0.431969	0.154968
0.144	-0.0408915	0.045668	0.0197693	0.0404121	0.0045058	0.0510841	-0.0160584	0.0767277							0.144	-0.0330181	0.0408129	0.0326102	0.031965	0.47636	0.09855	0.432265	0.15524
0.145	-0.0439792	0.0453418	0.0212251	0.040402	0.00650269	0.0511165	-0.0170025	0.0765377							0.145	-0.0336081	0.0406852	0.0322905	0.0316707	0.481646	0.0987691	0.431415	0.155479
0.146	-0.0443558	0.0452673	0.0206827	0.040533	0.00784552	0.0519926	-0.0153395	0.0763572							0.146	-0.035016	0.0404807	0.0319494	0.0321536	0.483866	0.0985297	0.432348	0.15533
0.147	-0.0430312	0.0448574	0.0188892	0.0406686	0.00596481	0.0516681	-0.0147405	0.0763469							0.147	-0.0356215	0.0404094	0.0326495	0.0320973	0.490322	0.099645	0.433066	0.155313
0.148	-0.039727	0.0447186	0.0158324	0.0402462	0.00527213	0.0520843	-0.0170586	0.0761476							0.148	-0.0348866	0.0402301	0.0297809	0.0321351	0.498409	0.101191	0.431584	0.155748
0.149	-0.0386922	0.0446515	0.0142621	0.040428	0.0102412	0.0532336	-0.0154618	0.0755998							0.149	-0.0347303	0.0401555	0.0307226	0.0320163	0.497876	0.101343	0.430653	0.155553
0.15	-0.0395254	0.04473	0.0122737	0.0401161	0.0107364	0.0530428	-0.0146991	0.0754899							0.15	-0.0365706	0.0401528	0.0304006	0.0318122	0.497687	0.101417	0.43174	0.155634
0.151	-0.0340904	0.0440349	0.0105992	0.0405397	0.0113717	0.0529057	-0.015346	0.0744416							0.151	-0.0342794	0.0397815	0.0316531	0.0321529	0.502596	0.102388	0.429118	0.155459
0.152	-0.035082	0.0441633	0.00787541	0.0402729	0.0101762	0.0531845	-0.0191808	0.0743136							0.152	-0.0346014	0.0390884	0.0319247	0.0319806	0.502232	0.100862	0.429474	0.155584
0.153	-0.0343474	0.0442481	0.00643137	0.0399477	0.010772	0.0530662	-0.0208238	0.0743566							0.153	-0.0317029	0.0393034	0.0319516	0.0318959	0.502683	0.101222	0.430047	0.157026
0.154	-0.0346135	0.0439139	0.00706496	0.0398863	0.0114316	0.0532414	-0.0212411	0.0747305							0.154	-0.0313004	0.0395015	0.0316119	0.0315351	0.503726	0.101434	0.430739	0.156882
0.155	-0.0352681	0.0439453	0.00942853	0.039694	0.0119924	0.0531024	-0.0231313	0.0749124							0.155	-0.0316444	0.0394636	0.0309436	0.0314788	0.504302	0.101417	0.430932	0.156974
0.156	-0.0364316	0.0439021	0.00865399	0.0400194	0.013089	0.0537546	-0.0234468	0.0755454							0.156	-0.0327877	0.0390515	0.0337691	0.0316082	0.503135	0.1009	0.432818	0.156869
0.157	-0.0333605	0.0438544	0.00592123	0.0395439	0.0112261	0.0531529	-0.0226408	0.0751692							0.157	-0.0319303	0.0390439	0.035591	0.0315774	0.504641	0.101297	0.434461	0.158267
0.158	-0.030949	0.043821	0.00532406	0.0397663	0.0094963	0.0537503	-0.0277328	0.0740922							0.158	-0.0320195	0.0388753	0.0366493	0.0319658	0.504775	0.101102	0.434706	0.158122
0.159	-0.0322647	0.0436438	0.0037445	0.0397574	0.00721718	0.0537556	-0.0283334	0.074572							0.159	-0.034065	0.0381768	0.0354583	0.0317133	0.508649	0.101067	0.437888	0.159534
0.16	-0.0329772	0.0435574	0.00370627	0.0396409	0.00804274	0.0537198	-0.0272548	0.0747312							0.16	-0.0337074	0.0387298	0.0342614	0.0317196	0.510632	0.101644	0.437001	0.15942
0.161	-0.0342644	0.0433262	0.00190939	0.0403014	0.0106651	0.0531089	-0.0282567	0.0746993							0.161	-0.0346353	0.0393183	0.0331856	0.0316902	0.51082	0.100726	0.439011	0.159161
0.162	-0.0356325	0.0432144	0.00223624	0.0403028	0.0113927	0.0531441	-0.0281307	0.0744267							0.162	-0.0358979	0.0389555	0.0319504	0.0315336	0.51367	0.100712	0.441013	0.159215
0.163	-0.0363585	0.0431949	0.00340563	0.040284	0.0127645	0.0535337	-0.0276338	0.0741624							0.163	-0.0354207	0.0391193	0.0285161	0.031182	0.512752	0.100579	0.442789	0.159159
0.164	-0.0351232	0.0431555	0.00143391	0.039729	0.012437	0.0534688	-0.0302467	0.0739359							0.164	-0.0352383	0.0394358	0.026864	0.0312895	0.518844	0.101752	0.443224	0.157637
0.165	-0.0373147	0.0434619	0.0011989	0.0396867	0.0133239	0.0533999	-0.0315988	0.0732825							0.165	-0.0360832	0.0394649	0.0265967	0.0313592	0.520461	0.102659	0.442408	0.159078
0.166	-0.0367961	0.0434265	0.000842321	0.0399534	0.0153028	0.0538921	-0.029276	0.0729635							0.166	-0.0371953	0.0392997	0.0267654	0.0309046	0.520077	0.102845	0.44386	0.158928
0.167	-0.0374708	0.0432735	0.000488381	0.0406994	0.015011	0.0540329	-0.0295872	0.0728306							0.167	-0.0396809	0.0390892	0.0283411	0.0303992	0.519698	0.102622	0.448618	0.158935
0.168	-0.037019	0.0431808	-0.000401563	0.0403881	0.0149555	0.054028	-0.0294453	0.0724208							0.168	-0.0397699	0.0391902	0.02807	0.0302331	0.516696	0.102159	0.450704	0.158773
0.169	-0.0360934	0.0433018	-0.00163569	0.0404724	0.0143644	0.0533708	-0.0273894	0.072563							0.169	-0.04262	0.039454	0.0265751	0.0305126	0.518736	0.102864	0.45317	0.160495
0.17	-0.0372938	0.0435056	-0.000792405	0.040979	0.0141953	0.0531981	-0.0266902	0.07213							0.17	-0.0425724	0.0388963	0.0256406	0.0302827	0.518902	0.103176	0.455363	0.160319
0.171	-0.0376905	0.0436542	-0.000325673	0.0410104	0.0169841	0.0539564	-0.027463	0.0718921							0.171	-0.0421489	0.0387599	0.0247913	0.0300988	0.51704	0.102859	0.457974	0.161469
0.172	-0.0393969	0.0435939	-0.00358017	0.0412329	0.0162589	0.053854	-0.027255	0.0717372							0.172	-0.0425385	0.0384985	0.0264578	0.0295964	0.518767	0.103483	0.452381	0.156209
0.173	-0.0411189	0.0433949	-0.00433907	0.0412444	0.0155322	0.0539836	-0.0300339	0.0709869							0.173	-0.0442173	0.0383153	0.0262262	0.0293037	0.52332	0.104661	0.453637	0.156115
0.174	-0.0415417	0.0430324	-0.00563869	0.0410823	0.0166404	0.0543081	-0.0303032	0.0707074							0.174	-0.0421747	0.0387386	0.0256529	0.0292374	0.521619	0.104584	0.456275	0.156041
0.175	-0.0411094	0.0428144	-0.00673821	0.041119	0.0154991	0.0543073	-0.0289324	0.0704986							0.175	-0.0441979	0.0385264	0.0252144	0.0291758	0.524618	0.105145	0.463802	0.156033
0.176	-0.0417639	0.0428145	-0.00847885	0.0411524	0.0187655	0.054612	-0.0288211	0.0702433							0.176	-0.0447876	0.0382948	0.0247026	0.0290352	0.525748	0.105197	0.465856	0.155969
0.177	-0.0432128	0.0426146	-0.0114702	0.0410771	0.0173949	0.0547797	-0.0270729	0.0700338							0.177	-0.0436211	0.0384094	0.0244241	0.0293322	0.525044	0.105602	0.464178	0.155533
0.178	-0.0445491	0.0418698	-0.0123069	0.0412205	0.0156016	0.0549638	-0.0262086	0.0696406							0.178	-0.0413659	0.0378217	0.0254393	0.0291558	0.523439	0.105485	0.462066	0.153514
0.179	-0.0437814	0.0421639	-0.0110313	0.041395	0.0138376	0.0550635	-0.0282795	0.0691199							0.179	-0.0428188	0.0378046	0.0279947	0.0288134	0.525787	0.105806	0.466087	0.154715
0.18	-0.042781	0.0424212	-0.00995292	0.0415725	0.0120044	0.0543575	-0.0273956	0.0683537							0.18	-0.0433425	0.0377107	0.028701	0.0285258	0.524563	0.105499	0.466536	0.154496
0.181	-0.0462715	0.0419287	-0.0110634	0.0416643	0.0137516	0.05468	-0.0263807	0.0674736							0.181	-0.0426422	0.0368333	0.0287185	0.028038	0.523543	0.106074	0.469305	0.15434
0.182	-0.0472284	0.0419815	-0.0115516	0.0413851	0.0156665	0.0547047	-0.0270575	0.0669918							0.182	-0.0409611	0.0369222	0.0287701	0.0280418	0.520342	0.105077	0.473327	0.154432
0.183	-0.0484028	0.0418546	-0.011426	0.0415707	0.0119111	0.0549904	-0.0258371	0.0666927							0.183	-0.0421196	0.0360256	0.0273077	0.028171	0.519848	0.105406	0.472566	0.154012
0.184	-0.0482621	0.0420198	-0.010786	0.0420703	0.01011	0.055205	-0.0285634	0.0663551							0.184	-0.040697	0.0362683	0.029785	0.0276354	0.522532	0.105683	0.471307	0.153747
0.185	-0.0493882	0.0421146	-0.0132118	0.0417585	0.0100008	0.0554412	-0.0300715	0.0656944							0.185	-0.0409426	0.0358363	0.0274117	0.0276144	0.521024	0.105809	0.470133	0.153329
0.186	-0.0488145	0.0421066	-0.0123708	0.041784	0.00991294	0.0552671	-0.0283463	0.0657414							0.186	-0.0383032	0.0359487	0.0297149	0.0279527	0.522512	0.106262	0.472046	0.154623
0.187	-0.0488204	0.0417728	-0.0117577	0.0418245	0.00991909	0.0555146	-0.0291504	0.0654529							0.187	-0.0385392	0.0360779	0.0295911	0.0276874	0.518272	0.106274	0.47244	0.154715
0.188	-0.0479835	0.0412757	-0.0085083	0.0416767	0.0102392	0.0554431	-0.0283854	0.0654774							0.188	-0.0399767	0.0360232	0.0280362	0.0277534	0.519839	0.106197	0.471658	0.152954
0.189	-0.047913	0.0420824	-0.00885264	0.041538	0.00965875	0.0563548	-0.029246	0.0653807							0.189	-0.0413908	0.035924	0.0245354	0.0278039	0.519227	0.106236	0.470524	0.152358
0.19	-0.0465998	0.0415838	-0.00861416	0.0420667	0.00775169	0.056284	-0.0280257	0.0648327							0.19	-0.0429401	0.0362329	0.0231454	0.0279021	0.518494	0.106398	0.469188	0.15244
0.191	-0.049289	0.0412566	-0.0106157	0.0422606	0.00778268	0.0565354	-0.0303943	0.0647635							0.191	-0.0400351	0.0357811	0.0249792	0.0279263	0.520503	0.106774	0.471427	0.152381
0.192	-0.0511265	0.0409535	-0.0100282	0.0421653	0.0101602	0.0564405	-0.0313649	0.0644294							0.192	-0.0402249	0.0355886	0.0242846	0.0280339	0.517566	0.10619	0.475092	0.152121
0.193	-0.0537838	0.0409236	-0.0102481	0.0415517	0.0100451	0.0558503	-0.0331593	0.0643243							0.193	-0.0392128	0.0357338	0.0248173	0.0276718	0.517993	0.105933	0.473736	0.151912
0.194	-0.0564958	0.0408103	-0.0110526	0.0418735	0.0114894	0.0559581	-0.0350025	0.0639708							0.194	-0.0372614	0.0355225	0.0217255	0.0275993	0.523685	0.106601	0.476351	0.151462
0.195	-0.0562901	0.040611	-0.0126864	0.0418381	0.0124018	0.0559039	-0.0333935	0.0645329							0.195	-0.0371347	0.0356522	0.018768	0.0276532	0.522703	0.105946	0.474539	0.151326
0.196	-0.0554732	0.0409453	-0.0134599	0.0419707	0.0123896	0.0559061	-0.0338625	0.0643199							0.196	-0.0362546	0.03555	0.0172786	0.0283633	0.515259	0.104726	0.475722	0.151345
0.197	-0.0562566	0.0409325	-0.0124552	0.0418558	0.00990956	0.0559195	-0.0335797	0.0634271							0.197	-0.0376553	0.0355225	0.0174035	0.0283269	0.514594	0.105078	0.476777	0.151199
0.198	-0.0564679	0.0407114	-0.0130869	0.0411546	0.0115385	0.0569043	-0.0334706	0.0634678							0.198	-0.037957	0.0354243	0.0133453	0.0283604	0.515274	0.105142	0.483641	0.152492
0.199	-0.0565884	0.04083	-0.0163661	0.0410977	0.0134554	0.0570867	-0.0303266	0.0633538							0.199	-0.0365569	0.0353753	0.0134803	0.0282497	0.513934	0.105203	0.481386	0.150555
0.2	-0.0573009	0.0406565	-0.0172733	0.0412362	0.0125656	0.0562999	-0.0298971	0.0634729							0.2	-0.0366794	0.0353374	0.0120185	0.0285844	0.518009	0.105718	0.481062	0.150396
0.201	-0.0575261	0.0409822	-0.0154773	0.0414578	0.01229	0.0559197	-0.028038	0.0634274							0.201	-0.0374549	0.0348359	0.0117503	0.0285582	0.520452	0.10571	0.484571	0.150222
0.202	-0.0616384	0.0408658	-0.0148771	0.0409395	0.0117952	0.0559404	-0.0281589	0.0622867							0.202	-0.0375651	0.034606	0.0141344	0.0282256	0.518777	0.105371	0.485782	0.150345
0.203	-0.0617143	0.0409177	-0.0146795	0.0405674	0.0120602	0.0559914	-0.0276393	0.0617003							0.203	-0.0361031	0.0350131	0.0151351	0.0283087	0.513712	0.103826	0.489486	0.151897
0.204	-0.0601521	0.0412098	-0.0176381	0.0404507	0.0144747	0.0565506	-0.024451	0.061034							0.204	-0.0379379	0.03497	0.0157084	0.0280286	0.513625	0.103908	0.488262	0.151657
0.205	-0.05992	0.0406889	-0.0172906	0.0408797	0.0139048	0.0564438	-0.0259186	0.0604798							0.205	-0.0378591	0.0350675	0.0138504	0.0283034	0.512698	0.10388	0.491523	0.151276
0.206	-0.0614583	0.0404444	-0.0172327	0.0413048	0.0110067	0.0565333	-0.0245177	0.0603424							0.206	-0.0403594	0.0348062	0.0155396	0.0279987	0.516845	0.104621	0.492357	0.151208
0.207	-0.0624226	0.0399664	-0.0163662	0.0412266	0.0108452	0.0570295	-0.0236486	0.0601706							0.207	-0.0373348	0.0348159	0.0133717	0.028612	0.519992	0.104864	0.488383	0.14879
0.208	-0.0639545	0.0397643	-0.0176165	0.0413112	0.00947625	0.0572851	-0.0241837	0.060131							0.208	-0.0376455	0.0349137	0.0141975	0.0284857	0.51764	0.105052	0.486666	0.146628
0.209	-0.0633503	0.0393603	-0.0164869	0.0415333	0.00850246	0.0572537	-0.0226679	0.0606222							0.209	-0.0354855	0.0346428	0.0155908	0.0284118	0.511378	0.103818	0.491131	0.14659
0.21	-0.0654176	0.0393508	-0.0166575	0.0416968	0.00669424	0.056737	-0.0231667	0.0611546							0.21	-0.0350909	0.0342787	0.0142482	0.028332	0.51308	0.104319	0.490157	0.146297
0.211	-0.0674446	0.0391452	-0.0184183	0.0419682	0.0057728	0.0565206	-0.0226259	0.0608586							0.211	-0.0366199	0.0340815	0.0150314	0.028279	0.514556	0.104905	0.491477	0.146051
0.212	-0.0654255	0.0387418	-0.021783	0.0420077	0.0018772	0.0563028	-0.0229364	0.0609282							0.212	-0.0367928	0.0335706	0.0118436	0.0284501	0.515156	0.105542	0.489937	0.145759
0.213	-0.0658858	0.0387204	-0.021484	0.0415047	0.000477788	0.0562912	-0.0234463	0.0612679							0.213	-0.0345703	0.0329539	0.0111777	0.0286476	0.516768	0.105661	0.487312	0.143782
0.214	-0.0645631	0.0386787	-0.0219922	0.0413476	-0.000820451	0.0564069	-0.0231831	0.0611702							0.214	-0.030824	0.0327716	0.0101128	0.0287997	0.518187	0.105634	0.485553	0.143416
0.215	-0.0655842	0.0384871	-0.0233143	0.0412705	-0.00321832	0.055941	-0.0245857	0.0609648							0.215	-0.0300376	0.0326293	0.0105337	0.0287446	0.52077	0.106037	0.483936	0.14272
0.216	-0.0676568	0.0378567	-0.0229417	0.0411278	-0.00568928	0.0551951	-0.0202191	0.0607501							0.216	-0.0316218	0.0328466	0.00939514	0.0292128	0.520628	0.106027	0.482668	0.142414
0.217	-0.0689142	0.0378923	-0.0245175	0.0404973	-0.00705472	0.0552823	-0.0202109	0.0608797							0.217	-0.0322999	0.0324664	0.00734409	0.0288304	0.516295	0.105707	0.488354	0.143684
0.218	-0.0687936	0.0374837	-0.0241946	0.0403103	-0.00744621	0.0553365	-0.0189871	0.0605457							0.218	-0.0315858	0.032167	0.00553559	0.0289254	0.516568	0.106492	0.485421	0.142034
0.219	-0.0687324	0.0370706	-0.0219931	0.0399165	-0.00684101	0.055675	-0.0146267	0.0602958							0.219	-0.0309999	0.0316165	0.00290534	0.0287467	0.51871	0.107255	0.487646	0.14162
0.22	-0.0676267	0.0373062	-0.0221454	0.0396791	-0.00924149	0.0553577	-0.015943	0.0599511							0.22	-0.0305749	0.0320384	0.00218271	0.0285815	0.522962	0.106878	0.4933	0.141651
0.221	-0.0689516	0.0372306	-0.0225216	0.0398725	-0.00863799	0.0556645	-0.0152031	0.0599534							0.221	-0.0293299	0.0315294	0.00157872	0.028785	0.526303	0.106816	0.493448	0.141465
0.222	-0.0687905	0.0368104	-0.0232095	0.039135	-0.00946952	0.0559501	-0.0168272	0.0593961							0.222	-0.0286787	0.0312983	0.000315714	0.0285385	0.52459	0.106508	0.496138	0.141618
0.223	-0.0678341	0.0368364	-0.0265776	0.0390929	-0.0119825	0.0562497	-0.0169032	0.059318							0.223	-0.0301568	0.0316558	-3.49527e-05	0.0287638	0.521412	0.106714	0.495788	0.141112
0.224	-0.0706544	0.0368564	-0.0274217	0.0389479	-0.0113277	0.0561485	-0.0194423	0.0587128							0.224	-0.0303018	0.0317343	-0.000659814	0.0286569	0.517967	0.105681	0.496575	0.141031
0.225	-0.0708331	0.0364961	-0.0268764	0.0387132	-0.0110937	0.0561898	-0.0214972	0.0578745							0.225	-0.0298398	0.0314038	-1.06213e-05	0.0287085	0.515535	0.105487	0.498216	0.140843
0.226	-0.0695162	0.0367532	-0.0278067	0.0386045	-0.0104594	0.0563607	-0.0224376	0.0575701							0.226	-0.0297612	0.0313876	0.00372134	0.0281069	0.519132	0.105975	0.496285	0.140758
0.227	-0.0724284	0.0362766	-0.0281429	0.0387419	-0.0096774	0.056468	-0.0249968	0.057168							0.227	-0.0257855	0.0309412	0.00606353	0.0279984	0.516707	0.105678	0.494996	0.140777
0.228	-0.0756052	0.0361586	-0.0279737	0.0388137	-0.00997552	0.0567507	-0.0260995	0.0565682							0.228	-0.0248842	0.0304595	0.00517511	0.0282221	0.513332	0.105614	0.493903	0.140717
0.229	-0.0757341	0.0355906	-0.0255895	0.0384007	-0.0122192	0.056238	-0.0272608	0.0566308							0.229	-0.025416	0.0304982	0.00307637	0.0283106	0.511846	0.105349	0.492308	0.14075
0.23	-0.0739695	0.0354774	-0.023771	0.0383001	-0.0148311	0.0555483	-0.030381	0.0565081							0.23	-0.0253362	0.03044	0.00178249	0.0278712	0.513927	0.105465	0.493772	0.140247
0.231	-0.076185	0.0351945	-0.0243079	0.0382246	-0.0166965	0.0556688	-0.0308357	0.0562873							0.231	-0.0258913	0.0298416	0.00431197	0.0280254	0.512137	0.105441	0.488554	0.136891
0.232	-0.079079	0.0347129	-0.0224839	0.0378616	-0.0192041	0.0555887	-0.0282181	0.0560986							0.232	-0.0262312	0.0294971	0.00456204	0.0280225	0.513172	0.105503	0.486435	0.136803
0.233	-0.0773865	0.0343133	-0.0219595	0.0373366	-0.0220774	0.0550836	-0.0291868	0.0561299							0.233	-0.0247343	0.0293044	0.00494359	0.0285514	0.51019	0.105866	0.487859	0.136854
0.234	-0.0748567	0.033823	-0.0227785	0.0374203	-0.0230325	0.0550535	-0.0292793	0.055765							0.234	-0.0268312	0.0286014	0.00510283	0.0285665	0.50425	0.105004	0.487189	0.136732
0.235	-0.0773857	0.0342528	-0.0238824	0.037215	-0.0234975	0.0553004	-0.028913	0.055725							0.235	-0.0268332	0.0284936	0.0031472	0.0285052	0.500802	0.104205	0.483855	0.136955
0.236	-0.0788322	0.0339788	-0.0250812	0.0369375	-0.0248328	0.0545312	-0.0320154	0.0552347							0.236	-0.026728	0.0286252	0.0021067	0.0284582	0.500697	0.10481	0.483267	0.136915
0.237	-0.0783948	0.0335243	-0.024376	0.0364653	-0.0237997	0.0549971	-0.030692	0.0548414							0.237	-0.0258323	0.0279653	0.00223048	0.0288786	0.498314	0.104564	0.483215	0.136666
0.238	-0.0792664	0.0329291	-0.0264113	0.0369831	-0.0236322	0.0552361	-0.0299036	0.0546719							0.238	-0.0259329	0.02797	0.00124292	0.0291847	0.499662	0.104369	0.484535	0.138002
0.239	-0.078338	0.0326973	-0.0271258	0.0367658	-0.0236155	0.0552052	-0.0323855	0.0545709							0.239	-0.026098	0.0281086	-0.000814696	0.0289488	0.498843	0.103945	0.483414	0.13767
0.24	-0.0786329	0.0323815	-0.0276171	0.0369318	-0.0250135	0.0553491	-0.0323952	0.0545455							0.24	-0.0275899	0.0276834	0.00134385	0.0298409	0.498717	0.104094	0.480869	0.137194
0.241	-0.0780081	0.0325199	-0.0250611	0.0364807	-0.0258879	0.055421	-0.0329535	0.0541045							0.241	-0.0285245	0.0270699	-0.000442675	0.0298038	0.498232	0.103912	0.474814	0.135441
0.242	-0.0777788	0.0320898	-0.0241785	0.0362785	-0.0271605	0.0555706	-0.0345374	0.0540401							0.242	-0.0281857	0.0271233	-0.00124026	0.0296773	0.497163	0.104	0.476384	0.134054
0.243	-0.077928	0.032012	-0.0241698	0.0358444	-0.0289443	0.0557212	-0.0348361	0.054123							0.243	-0.0285388	0.0272378	-0.00345513	0.0292275	0.500081	0.10401	0.475809	0.135978
0.244	-0.0785768	0.0316607	-0.0248255	0.035404	-0.0299092	0.0559759	-0.0361977	0.0536795							0.244	-0.0295949	0.0269484	-0.000988618	0.0295775	0.498943	0.103571	0.47142	0.132958
0.245	-0.078989	0.0314205	-0.0243897	0.0350173	-0.0324549	0.0557171	-0.0372818	0.0535013							0.245	-0.0331086	0.0267708	-0.00312865	0.0299278	0.500089	0.103898	0.46968	0.132596
0.246	-0.0794861	0.0313883	-0.026112	0.0349872	-0.0326252	0.0556718	-0.0355398	0.0535253							0.246	-0.0334811	0.0267539	-0.00355158	0.0301429	0.498296	0.103875	0.472874	0.133463
0.247	-0.0803688	0.0309433	-0.0261054	0.0342366	-0.0358373	0.0553337	-0.0346977	0.0533093							0.247	-0.0334035	0.0267222	-0.00517605	0.0304476	0.504315	0.10473	0.475084	0.133547
0.248	-0.079182	0.0304189	-0.025898	0.0338144	-0.0387359	0.0552662	-0.0350849	0.0529875							0.248	-0.0328449	0.0266967	-0.00635852	0.0305994	0.504771	0.105676	0.473805	0.133652
0.249	-0.0788652	0.0302176	-0.0254584	0.0331526	-0.0403558	0.0550785	-0.0338606	0.053229							0.249	-0.0325006	0.0262705	-0.00618524	0.0304149	0.499627	0.104133	0.471345	0.132195
0.25	-0.0806142	0.0298473	-0.024982	0.0327916	-0.0418714	0.0548993	-0.0357535	0.0527871							0.25	-0.0323492	0.0258851	-0.00913634	0.0304051	0.498177	0.10389	0.463712	0.130272
0.251	-0.0791257	0.0298114	-0.0264365	0.0323061	-0.0429186	0.0546885	-0.036396	0.0527719							0.251	-0.0320378	0.025578	-0.00951523	0.0305318	0.49778	0.103738	0.463569	0.130569
0.252	-0.0786698	0.0293695	-0.0251316	0.0319706	-0.0490418	0.0551387	-0.0360466	0.0527126							0.252	-0.0320541	0.0255859	-0.00865161	0.030807	0.495555	0.103981	0.461603	0.130573
0.253	-0.0799976	0.0288976	-0.023934	0.0319492	-0.0534622	0.0545605	-0.0364539	0.0530446							0.253	-0.029381	0.0256971	-0.00916346	0.0304535	0.496244	0.104492	0.457141	0.12928
0.254	-0.0811428	0.0288714	-0.0246242	0.0318181	-0.0535613	0.054098	-0.0357454	0.0529746							0.254	-0.0300798	0.0256584	-0.0104524	0.0302297	0.49409	0.103892	0.456934	0.129308
0.255	-0.0794741	0.0290475	-0.0241521	0.0315986	-0.0546356	0.0539493	-0.0353821	0.0526434							0.255	-0.0280273	0.0261093	-0.0108878	0.030115	0.498752	0.104611	0.455194	0.129363
0.256	-0.0793963	0.02874	-0.0231354	0.0312752	-0.0568388	0.0537371	-0.0338223	0.0527591							0.256	-0.0294837	0.0259556	-0.0124302	0.0300993	0.498972	0.104241	0.454437	0.129654
0.257	-0.0807264	0.0287613	-0.0214081	0.0308675	-0.061563	0.0531192	-0.0353777	0.052671							0.257	-0.0305781	0.0256047	-0.0145159	0.0301737	0.500976	0.105202	0.453646	0.129775
0.258	-0.0802076	0.028391	-0.0226808	0.0310871	-0.0592549	0.0535596	-0.0380886	0.0523791							0.258	-0.0301971	0.0257063	-0.0153445	0.0306279	0.502411	0.105811	0.450918	0.128212
0.259	-0.0836823	0.0281333	-0.0207179	0.0302298	-0.0599683	0.0533966	-0.0367388	0.0521069							0.259	-0.0285524	0.0257602	-0.0176112	0.0307651	0.504161	0.106773	0.453989	0.129943
0.26	-0.0850235	0.0280587	-0.0212635	0.0299856	-0.0589599	0.0534089	-0.0360359	0.0518704							0.26	-0.0285441	0.025697	-0.017644	0.031032	0.503502	0.106198	0.447054	0.130009
0.261	-0.086988	0.0282793	-0.0215009	0.0302891	-0.0626133	0.0525358	-0.0345564	0.0516907							0.261	-0.033778	0.0255751	-0.0190907	0.0312645	0.505293	0.106573	0.449811	0.13027
0.262	-0.0879016	0.0283314	-0.0200604	0.0301316	-0.0663804	0.0523437	-0.034647	0.0516602							0.262	-0.0341303	0.0256566	-0.0197629	0.0309024	0.5021	0.106444	0.44855	0.130584
0.263	-0.0879819	0.0281395	-0.0199699	0.0300911	-0.067467	0.0523052	-0.0376187	0.0517848							0.263	-0.0328977	0.0257807	-0.0214432	0.0310051	0.503676	0.107197	0.448831	0.130098
0.264	-0.0889812	0.0275708	-0.020051	0.0299968	-0.0705721	0.0522639	-0.0361721	0.0516272							0.264	-0.0323813	0.025677	-0.0206991	0.0311202	0.503956	0.107353	0.448267	0.130376
0.265	-0.0903062	0.0275782	-0.021086	0.0300408	-0.0715918	0.0525503	-0.0354824	0.0514884							0.265	-0.033107	0.0257435	-0.019859	0.0313653	0.50633	0.108363	0.45207	0.130201
0.266	-0.0905889	0.0278202	-0.0193451	0.0293957	-0.0722437	0.0521243	-0.0352528	0.0510056							0.266	-0.0322112	0.0259388	-0.0190539	0.0314676	0.505599	0.107713	0.449675	0.130174
0.267	-0.0921276	0.0276777	-0.0213477	0.0288726	-0.071797	0.0521543	-0.0351682	0.0508811							0.267	-0.0300215	0.0258417	-0.0173944	0.0309508	0.501443	0.106764	0.443701	0.127862
0.268	-0.0909286	0.0276778	-0.0229766	0.0283756	-0.0712713	0.0524438	-0.0376846	0.0509516							0.268	-0.0304229	0.025791	-0.0180138	0.0312433	0.501839	0.107602	0.44402	0.127883
0.269	-0.0920685	0.0275806	-0.0193754	0.0286162	-0.0727393	0.0526179	-0.0374421	0.0511823							0.269	-0.0322463	0.0255924	-0.0194434	0.0316799	0.505567	0.108427	0.439346	0.12828
0.27	-0.0902854	0.0276565	-0.0204399	0.0287543	-0.072904	0.0528028	-0.0376353	0.0513335							0.27	-0.0310388	0.0255607	-0.0222033	0.0325612	0.50376	0.109141	0.441443	0.128833
0.271	-0.0904395	0.0274992	-0.0196155	0.0285504	-0.0720999	0.0527282	-0.0381234	0.0515194							0.271	-0.0314854	0.025508	-0.0256254	0.0331082	0.506455	0.110252	0.441123	0.129808
0.272	-0.0903612	0.0274936	-0.0223123	0.0283727	-0.0733415	0.0533154	-0.0397924	0.0509671							0.272	-0.0304493	0.0253324	-0.0251139	0.0333202	0.507603	0.11006	0.439199	0.129226
0.273	-0.0903127	0.0269422	-0.0227921	0.0281826	-0.0723353	0.0535753	-0.0374545	0.0513574							0.273	-0.0296196	0.025104	-0.0212763	0.0337849	0.500799	0.109042	0.435655	0.126329
0.274	-0.0895209	0.0270466	-0.024125	0.0283989	-0.0736657	0.0533949	-0.0371972	0.0510882							0.274	-0.0282346	0.0244898	-0.0209307	0.0335302	0.496285	0.108041	0.437047	0.12742
0.275	-0.0895075	0.0275004	-0.0251759	0.0283685	-0.0723859	0.0537679	-0.0367211	0.0515265							0.275	-0.0292408	0.0245589	-0.0203294	0.0330467	0.493875	0.108732	0.438584	0.127478
0.276	-0.0893091	0.0275447	-0.0255064	0.028081	-0.0717084	0.0538255	-0.0375291	0.0513388							0.276	-0.0302489	0.0247157	-0.0212003	0.0329634	0.495673	0.109093	0.434793	0.127431
0.277	-0.0868022	0.0271342	-0.0258359	0.0279642	-0.0752743	0.0535652	-0.0404918	0.0516734							0.277	-0.0282023	0.0246834	-0.0205013	0.0328851	0.49548	0.109954	0.434099	0.12751
0.278	-0.087234	0.027571	-0.0244446	0.0277876	-0.0741978	0.0544153	-0.0417379	0.0518111							0.278	-0.0307934	0.0247843	-0.0208748	0.0329835	0.495391	0.110491	0.429391	0.127914
0.279	-0.0852152	0.0279376	-0.0246561	0.0282391	-0.0760113	0.0542218	-0.043211	0.0518909							0.279	-0.0297209	0.0247082	-0.0212725	0.0331168	0.49781	0.110621	0.427371	0.128552
0.28	-0.0848299	0.0278876	-0.0229667	0.0278256	-0.0778839	0.0545824	-0.0447491	0.0525481							0.28	-0.0297316	0.0251357	-0.0220958	0.0333314	0.497458	0.111879	0.422321	0.127663
0.281	-0.0849501	0.02793	-0.0215037	0.0278755	-0.0799075	0.0547077	-0.0439507	0.0531568							0.281	-0.0282184	0.0248937	-0.0255845	0.0331698	0.497546	0.111698	0.41757	0.127606
0.282	-0.0854025	0.0280663	-0.022815	0.0276054	-0.0802844	0.0548221	-0.0440618	0.053276							0.282	-0.0305797	0.0250175	-0.0245806	0.0334941	0.500992	0.112619	0.416498	0.128586
0.283	-0.087777	0.0283308	-0.0225125	0.0267061	-0.0842461	0.054409	-0.0454318	0.0532566							0.283	-0.0315512	0.0250443	-0.0241673	0.033462	0.500413	0.112583	0.418969	0.128468
0.284	-0.0900664	0.0280775	-0.0231028	0.026601	-0.0854076	0.0546056	-0.0473441	0.0534892							0.284	-0.0290088	0.0248472	-0.0270633	0.0338169	0.506372	0.113368	0.423024	0.128889
0.285	-0.0904	0.0278625	-0.0234574	0.026581	-0.0874914	0.0543221	-0.0460834	0.0534009							0.285	-0.0297524	0.0248462	-0.029582	0.0339478	0.50959	0.114909	0.426586	0.129993
0.286	-0.0911525	0.0279445	-0.0218346	0.0261695	-0.0872378	0.0535926	-0.0476606	0.0530791							0.286	-0.0299079	0.024777	-0.0291566	0.0342913	0.507018	0.115628	0.427463	0.130368
0.287	-0.0915036	0.0271663	-0.0215898	0.0260697	-0.0897221	0.0537355	-0.0492007	0.0530752							0.287	-0.0305471	0.0255447	-0.0304123	0.0349556	0.50613	0.115866	0.429658	0.130155
0.288	-0.0913895	0.0272494	-0.022725	0.0262192	-0.0933049	0.0531174	-0.0506237	0.0527266							0.288	-0.0330187	0.0256954	-0.0295312	0.0352708	0.50544	0.11629	0.430577	0.130213
0.289	-0.0925938	0.0267803	-0.0222234	0.0265592	-0.095973	0.0532124	-0.0529089	0.0527743							0.289	-0.0330679	0.0261911	-0.0316156	0.0352878	0.506667	0.116782	0.42748	0.130632
0.29	-0.0958136	0.0266826	-0.0228351	0.026569	-0.0980113	0.0534559	-0.0530844	0.0529866							0.29	-0.0328888	0.0262117	-0.032891	0.0356441	0.50811	0.117611	0.426451	0.131209
0.291	-0.0954393	0.0271138	-0.0240445	0.0267339	-0.0990858	0.0536396	-0.0522535	0.0530658							0.291	-0.0308962	0.0257866	-0.0346669	0.0352059	0.508459	0.117481	0.426069	0.13139
0.292	-0.09615	0.0272481	-0.0279804	0.0264576	-0.0982437	0.054452	-0.0551103	0.0522523							0.292	-0.0306399	0.0257687	-0.0372514	0.0353188	0.507623	0.117329	0.422511	0.128886
0.293	-0.097459	0.0276947	-0.0289417	0.0263607	-0.0994009	0.0543021	-0.0572846	0.0524502							0.293	-0.030419	0.025894	-0.0376983	0.0350126	0.511957	0.117771	0.427655	0.129787
0.294	-0.0971483	0.0281149	-0.0306735	0.0260913	-0.102382	0.0545671	-0.058648	0.0522273							0.294	-0.0270503	0.0254505	-0.036923	0.0350908	0.510217	0.117849	0.425978	0.128522
0.295	-0.0972559	0.0282236	-0.0309781	0.0262455	-0.100466	0.0548988	-0.058904	0.0524882							0.295	-0.0272546	0.0255511	-0.0351983	0.034913	0.509176	0.118055	0.423979	0.12917
0.296	-0.0957398	0.028119	-0.0311714	0.0264699	-0.100122	0.0550644	-0.0600998	0.0523487							0.296	-0.0284727	0.0256084	-0.0348178	0.0353667	0.509481	0.119059	0.426208	0.129394
0.297	-0.0958108	0.0276978	-0.032739	0.026649	-0.099742	0.0550268	-0.0606213	0.0528948							0.297	-0.0264874	0.0252657	-0.0367663	0.0358928	0.511115	0.120221	0.424332	0.128949
0.298	-0.0951573	0.0279572	-0.0340375	0.0269701	-0.100439	0.0551888	-0.0609474	0.0525589							0.298	-0.0266655	0.0253829	-0.0384076	0.0358	0.509095	0.119694	0.422768	0.129202
0.299	-0.0968028	0.0283739	-0.0344578	0.0272609	-0.0998325	0.0557122	-0.0628174	0.0525461							0.299	-0.0266682	0.0252371	-0.0379398	0.035976	0.504649	0.118199	0.423562	0.128686
0.3	-0.0985963	0.0283636	-0.0342308	0.027484	-0.103994	0.0557901	-0.065172	0.0529061							0.3	-0.026447	0.0249034	-0.0378023	0.0358728	0.507275	0.119035	0.423557	0.129098
0.301	-0.0993645	0.0285447	-0.0347447	0.0274683	-0.104191	0.0556945	-0.0661285	0.0526057							0.301	-0.0264807	0.0249303	-0.0391794	0.0354855	0.507326	0.118969	0.424941	0.128902
0.302	-0.104386	0.0287816	-0.0332352	0.0274131	-0.104805	0.0561075	-0.0673068	0.0530288							0.302	-0.0276694	0.0249866	-0.0400626	0.0357307	0.508511	0.120025	0.427121	0.130185
0.303	-0.101253	0.0285419	-0.0333894	0.0276505	-0.103425	0.0565349	-0.0652581	0.0531169							0.303	-0.0287239	0.0249168	-0.0398888	0.0356676	0.505568	0.119608	0.42516	0.130039
0.304	-0.101069	0.0285573	-0.0341009	0.0278488	-0.103135	0.0568659	-0.0600763	0.0540779							0.304	-0.0294117	0.0249979	-0.0406857	0.035797	0.503999	0.119806	0.422954	0.128327
0.305	-0.0998381	0.0289656	-0.0352198	0.0277261	-0.102629	0.0570695	-0.0578037	0.0543689							0.305	-0.0288561	0.0251189	-0.0432585	0.0359842	0.504564	0.120852	0.422493	0.127925
0.306	-0.0980626	0.0287433	-0.0382353	0.0283368	-0.102212	0.0572497	-0.0562623	0.0543197							0.306	-0.0264305	0.025421	-0.0428473	0.0364771	0.507642	0.121639	0.421094	0.127556
0.307	-0.0983845	0.0291186	-0.04101	0.028805	-0.104415	0.0572963	-0.0522559	0.0544343							0.307	-0.0260485	0.0252843	-0.0461458	0.0369293	0.508871	0.121831	0.422174	0.128798
0.308	-0.100951	0.0292496	-0.0404995	0.0289314	-0.102466	0.0569499	-0.0545656	0.0543835							0.308	-0.0258196	0.0252994	-0.0479001	0.0372201	0.508552	0.12251	0.422471	0.128368
0.309	-0.102643	0.0295409	-0.0420608	0.0294472	-0.101328	0.0578231	-0.0490746	0.0547573							0.309	-0.0271686	0.0244195	-0.0496617	0.0372752	0.511792	0.123425	0.421984	0.128294
0.31	-0.101366	0.0297919	-0.0429296	0.0298831	-0.0993318	0.058377	-0.0499528	0.0545346							0.31	-0.0276475	0.024211	-0.0511504	0.037414	0.511262	0.123495	0.416568	0.127316
0.311	-0.0979911	0.0299456	-0.0427361	0.0300883	-0.0980588	0.058628	-0.0510804	0.0543942							0.311	-0.028563	0.0244118	-0.0533068	0.0374741	0.511158	0.123711	0.419826	0.128331
0.312	-0.0946888	0.0301127	-0.0428935	0.0306295	-0.102182	0.0591212	-0.0508514	0.0545262							0.312	-0.0286089	0.0245957	-0.0547496	0.0373284	0.50965	0.124134	0.418943	0.128654
0.313	-0.0934946	0.030647	-0.0433283	0.0311719	-0.102963	0.0595	-0.0522563	0.0551242							0.313	-0.0271895	0.0245567	-0.0537293	0.0371016	0.508222	0.12394	0.415925	0.127735
0.314	-0.0912397	0.0309146	-0.0446908	0.0318151	-0.104885	0.0598925	-0.0514653	0.0554207							0.314	-0.0286346	0.0247221	-0.0545123	0.0373087	0.510408	0.125096	0.412986	0.127274
0.315	-0.0924528	0.0305689	-0.0456241	0.0320724	-0.102732	0.0606182	-0.0511133	0.0559665							0.315	-0.0296141	0.0251602	-0.0544111	0.0370801	0.508438	0.125286	0.410828	0.126994
0.316	-0.0923279	0.0310759	-0.0445091	0.0325403	-0.100352	0.0606537	-0.0523865	0.0560355							0.316	-0.0290113	0.025047	-0.0561637	0.0367382	0.510782	0.125197	0.408355	0.126036
0.317	-0.0925127	0.0308371	-0.0437247	0.033137	-0.102137	0.0602775	-0.0560218	0.0557584							0.317	-0.0285742	0.0250296	-0.0559549	0.0364821	0.516521	0.127886	0.407508	0.12592
0.318	-0.0901836	0.0309578	-0.0439243	0.0335203	-0.10064	0.0603607	-0.0578948	0.055883							0.318	-0.0273148	0.02548	-0.0575977	0.0364559	0.515698	0.128821	0.408057	0.127323
0.319	-0.0884131	0.0306891	-0.0440534	0.033311	-0.101085	0.0605765	-0.0586507	0.0558915							0.319	-0.0280407	0.0253032	-0.0575013	0.0364162	0.517638	0.129333	0.410624	0.127516
0.32	-0.0873376	0.0304175	-0.0417847	0.0333999	-0.101336	0.0607995	-0.0596754	0.0565707							0.32	-0.0285431	0.0253569	-0.0587723	0.036441	0.518172	0.130309	0.406377	0.126531
0.321	-0.0870151	0.0304673	-0.0415099	0.0337917	-0.102941	0.0608888	-0.0624371	0.0568198							0.321	-0.0291814	0.0253521	-0.0592513	0.0362145	0.516706	0.130968	0.409082	0.128283
0.322	-0.0868106	0.0310119	-0.0424943	0.0337774	-0.105676	0.0608803	-0.0612091	0.057234							0.322	-0.0292621	0.0251302	-0.0599094	0.0363133	0.519671	0.131192	0.409297	0.128083
0.323	-0.0843632	0.0310355	-0.0396366	0.0344738	-0.10594	0.0611107	-0.0627201	0.056821							0.323	-0.0284068	0.0250495	-0.0618283	0.0355052	0.515647	0.131635	0.411025	0.128578
0.324	-0.0831747	0.0308688	-0.0388584	0.0349422	-0.103139	0.0616915	-0.0647361	0.0562389							0.324	-0.0272448	0.0253222	-0.0623045	0.0352026	0.517002	0.131903	0.41108	0.128823
0.325	-0.0825283	0.0306758	-0.0377721	0.0351453	-0.102228	0.0625599	-0.0652012	0.0563187							0.325	-0.0283389	0.0258122	-0.0631941	0.0351541	0.524115	0.132554	0.410844	0.129108
0.326	-0.0832791	0.0309233	-0.0378326	0.0353463	-0.103591	0.0626353	-0.0684173	0.0572653							0.326	-0.0269844	0.0258587	-0.0641599	0.03528	0.526412	0.132928	0.404046	0.128773
0.327	-0.0805442	0.0318665	-0.0390136	0.0352721	-0.106151	0.062672	-0.070065	0.057099							0.327	-0.0276344	0.0258034	-0.0651758	0.0354003	0.527059	0.133676	0.40572	0.128735
0.328	-0.079489	0.0318468	-0.0372264	0.0354531	-0.107819	0.0627207	-0.0695924	0.0573853							0.328	-0.0292606	0.0262612	-0.0625184	0.0351876	0.528202	0.133838	0.408584	0.130451
0.329	-0.079249	0.031984	-0.0354189	0.0361569	-0.104899	0.0633922	-0.0726219	0.0575125							0.329	-0.0299205	0.0258077	-0.0617885	0.0351846	0.529817	0.133967	0.407278	0.131296
0.33	-0.0798836	0.0322185	-0.03719	0.0366378	-0.103488	0.063889	-0.0730609	0.0574402							0.33	-0.0295439	0.0258617	-0.0648377	0.0356186	0.533276	0.134691	0.408806	0.131601
0.331	-0.0806584	0.0319745	-0.0392532	0.0368454	-0.104685	0.0638622	-0.0742824	0.0569285							0.331	-0.0289423	0.0258664	-0.0659634	0.0353328	0.533116	0.135225	0.410132	0.131884
0.332	-0.0763011	0.0318544	-0.0401211	0.037368	-0.103589	0.0647082	-0.0754082	0.0566307							0.332	-0.027471	0.0253102	-0.0653796	0.0354887	0.532914	0.134382	0.407959	0.13098
0.333	-0.0769425	0.0313932	-0.0406786	0.0373846	-0.104358	0.0644721	-0.074873	0.0568259							0.333	-0.0291472	0.0252536	-0.0670814	0.0355073	0.534365	0.135832	0.407532	0.130197
0.334	-0.0776528	0.0312491	-0.042973	0.0378754	-0.103551	0.0650842	-0.0744454	0.0577289							0.334	-0.0301586	0.0250584	-0.0680568	0.0350833	0.534926	0.136148	0.408606	0.1305
0.335	-0.074984	0.031226	-0.0445534	0.0382912	-0.10268	0.0651308	-0.072537	0.0580787							0.335	-0.0314491	0.0247204	-0.0695472	0.0348571	0.537728	0.136658	0.40889	0.130586
0.336	-0.0719587	0.0313319	-0.044007	0.0385198	-0.100539	0.0650223	-0.0698175	0.058776							0.336	-0.0315179	0.0246697	-0.0705451	0.0349377	0.540144	0.137271	0.410446	0.130771
0.337	-0.071112	0.0315835	-0.0465375	0.038438	-0.0993366	0.0653533	-0.0722682	0.0590127							0.337	-0.0285017	0.0254978	-0.0707262	0.0346984	0.539385	0.137063	0.409358	0.130546
0.338	-0.0711132	0.0318701	-0.0472189	0.038744	-0.0994016	0.0655815	-0.0690367	0.0598623							0.338	-0.0282788	0.0254682	-0.0708285	0.0339627	0.543378	0.137697	0.410248	0.130014
0.339	-0.0715731	0.032222	-0.0497359	0.0389474	-0.0979289	0.0661292	-0.0705821	0.0604751							0.339	-0.0261777	0.0256758	-0.0700925	0.0337401	0.545715	0.138131	0.408728	0.130024
0.34	-0.0726356	0.0324172	-0.050055	0.0389023	-0.0954341	0.066931	-0.0713828	0.0608042							0.34	-0.0252043	0.0260485	-0.068878	0.0336647	0.54951	0.138883	0.409206	0.130372
0.341	-0.0738854	0.032265	-0.0484086	0.0400051	-0.0916227	0.0680185	-0.0722873	0.0608126							0.341	-0.0257801	0.026016	-0.069284	0.0333292	0.548068	0.139339	0.407663	0.129278
0.342	-0.0709582	0.0326079	-0.0474255	0.0404279	-0.0888458	0.0685893	-0.07043	0.0611035							0.342	-0.0279372	0.0257592	-0.0729129	0.0335604	0.54505	0.13919	0.406697	0.129357
0.343	-0.0687124	0.0324392	-0.0473738	0.040762	-0.0891591	0.0687103	-0.0719749	0.0615003							0.343	-0.0268274	0.0257451	-0.0736387	0.0333272	0.545431	0.139895	0.405884	0.129842
0.344	-0.0689597	0.0322615	-0.0482052	0.0404341	-0.0888043	0.069044	-0.0721959	0.0614603							0.344	-0.0288333	0.0257514	-0.0718283	0.0335717	0.545876	0.140308	0.410837	0.130793
0.345	-0.0673741	0.0325549	-0.0508674	0.0406666	-0.0885172	0.0697206	-0.0713521	0.0627435							0.345	-0.0302669	0.0256322	-0.0701718	0.0336394	0.542024	0.139242	0.410218	0.131186
0.346	-0.0680342	0.0326599	-0.0487867	0.0408915	-0.0880994	0.0701553	-0.0745637	0.0628454							0.346	-0.0305563	0.0264533	-0.0692623	0.0335831	0.545551	0.13991	0.411591	0.130921
0.347	-0.0672808	0.0327125	-0.049683	0.0414863	-0.0839336	0.0706766	-0.0740148	0.0638238							0.347	-0.030791	0.026009	-0.0675944	0.0333801	0.547813	0.140233	0.410155	0.13011
0.348	-0.0652875	0.032728	-0.0505694	0.0418603	-0.0790756	0.0710375	-0.0711571	0.0644173							0.348	-0.0296732	0.0261859	-0.0704701	0.0335677	0.546806	0.140354	0.412673	0.132041
0.349	-0.0648529	0.0329945	-0.0507606	0.0420449	-0.0784579	0.0704797	-0.0689929	0.0655494							0.349	-0.028978	0.0262722	-0.0681001	0.0336063	0.547487	0.140917	0.411042	0.130648
0.35	-0.0633265	0.0325231	-0.048805	0.0422691	-0.0795494	0.0710922	-0.0699106	0.0666587							0.35	-0.0289462	0.0261572	-0.0678008	0.0334268	0.544659	0.141065	0.411971	0.131103
0.351	-0.0603901	0.0327486	-0.0462874	0.0429697	-0.0807132	0.0713302	-0.0706955	0.066695							0.351	-0.0267094	0.0266155	-0.0692704	0.033462	0.543693	0.141404	0.415589	0.131725
0.352	-0.058551	0.0330559	-0.0470084	0.0438906	-0.0807513	0.0714035	-0.0729592	0.0665024							0.352	-0.0257335	0.0267891	-0.0708081	0.0331464	0.539861	0.141586	0.414519	0.131843
0.353	-0.0580701	0.0330745	-0.0464743	0.0438609	-0.0797076	0.0717426	-0.0741372	0.066853							0.353	-0.0235055	0.0269053	-0.0752581	0.0332	0.540462	0.141647	0.416701	0.132311
0.354	-0.0572367	0.0333581	-0.0466183	0.0438933	-0.0812811	0.0719	-0.0745826	0.0672667							0.354	-0.0236181	0.028129	-0.0760538	0.0330695	0.545304	0.142125	0.416596	0.132539
0.355	-0.0578125	0.0334909	-0.0458217	0.0439208	-0.0826504	0.0716807	-0.075204	0.0680475							0.355	-0.0226663	0.0281959	-0.0788042	0.0326554	0.546702	0.142228	0.419633	0.133108
0.356	-0.0558214	0.0337914	-0.0462774	0.0443556	-0.0809127	0.0721839	-0.0736814	0.06886							0.356	-0.0228741	0.0284222	-0.0782032	0.0329585	0.544783	0.142805	0.415924	0.133266
0.357	-0.0526397	0.0339949	-0.045408	0.0452265	-0.0803828	0.0725341	-0.0742494	0.0690331							0.357	-0.0226353	0.0285374	-0.0777331	0.0331667	0.538123	0.142345	0.418339	0.133531
0.358	-0.0508994	0.0339539	-0.0456277	0.0455291	-0.082599	0.0726673	-0.0723269	0.0694492							0.358	-0.0239947	0.0286069	-0.0794197	0.0328415	0.535659	0.142735	0.419505	0.133881
0.359	-0.0507571	0.0340508	-0.0463349	0.0459162	-0.0792299	0.0732969	-0.0733295	0.0700324							0.359	-0.0227809	0.0286435	-0.0782854	0.0328103	0.537539	0.142897	0.420364	0.135268
0.36	-0.0492212	0.0344636	-0.0480681	0.0458131	-0.0768724	0.0743181	-0.0750777	0.0696811							0.36	-0.0241057	0.0287014	-0.0784349	0.032659	0.541465	0.143554	0.416881	0.134618
0.361	-0.0487061	0.0349424	-0.0478651	0.04652	-0.075486	0.0755906	-0.0751126	0.0702763							0.361	-0.0232565	0.0290108	-0.0751435	0.0325578	0.539661	0.143653	0.421475	0.135928
0.362	-0.0490307	0.0351055	-0.0451304	0.0468198	-0.0689195	0.0764201	-0.0748618	0.0707321							0.362	-0.0234317	0.0284963	-0.0763641	0.0328121	0.540921	0.142924	0.424572	0.136432
0.363	-0.0510723	0.034814	-0.0435583	0.0474706	-0.0676538	0.0768683	-0.0727944	0.0716265							0.363	-0.023262	0.0288651	-0.0753446	0.032927	0.541403	0.1426	0.427111	0.137548
0.364	-0.0512346	0.0351308	-0.0426066	0.0475222	-0.0661969	0.0773388	-0.0732768	0.0719882							0.364	-0.025207	0.0289668	-0.074662	0.0331081	0.540075	0.142711	0.429753	0.138317
0.365	-0.0506626	0.0354361	-0.0414498	0.0479818	-0.0648565	0.0779654	-0.0716894	0.0722449							0.365	-0.0270493	0.0288346	-0.0736091	0.0336516	0.538052	0.142961	0.431623	0.138399
0.366	-0.050283	0.0357156	-0.0422231	0.048709	-0.0620314	0.07881	-0.0681394	0.0730161							0.366	-0.026708	0.0292537	-0.0736225	0.0335365	0.538323	0.143869	0.43004	0.13888
0.367	-0.0492688	0.0360674	-0.0404447	0.0490711	-0.0609269	0.0786985	-0.06729	0.0740294							0.367	-0.0261115	0.0296009	-0.0728133	0.0333394	0.538122	0.144868	0.436175	0.138775
0.368	-0.0478297	0.0364203	-0.0390399	0.0487071	-0.0565765	0.0802347	-0.067003	0.07495							0.368	-0.0263038	0.0297978	-0.072217	0.0329869	0.539822	0.144854	0.432874	0.138639
0.369	-0.0468394	0.0367017	-0.0379822	0.0484468	-0.0516543	0.0804256	-0.0670143	0.0753681							0.369	-0.0281942	0.0300638	-0.0728129	0.0327047	0.537452	0.144443	0.434635	0.138119
0.37	-0.0465037	0.036644	-0.0382768	0.0497544	-0.0527019	0.0804912	-0.0699255	0.0753191							0.37	-0.0272784	0.0301297	-0.0710324	0.0329324	0.536046	0.14437	0.435269	0.138801
0.371	-0.0477893	0.0371105	-0.039422	0.0501372	-0.0513665	0.081431	-0.064971	0.0761701							0.371	-0.028041	0.030722	-0.0729057	0.0331586	0.530323	0.143919	0.434532	0.138787
0.372	-0.0458011	0.0372683	-0.0395904	0.0500788	-0.0512312	0.0826307	-0.0665945	0.076931							0.372	-0.0278344	0.0310814	-0.0727528	0.0330414	0.527751	0.144362	0.435114	0.138976
0.373	-0.0460476	0.0375885	-0.0405098	0.0497573	-0.0496815	0.0829878	-0.0656359	0.0766621							0.373	-0.0269245	0.0315513	-0.0712493	0.0331008	0.52845	0.145068	0.432998	0.139031
0.374	-0.0472425	0.0379761	-0.0398676	0.0501262	-0.0456445	0.0837303	-0.0625806	0.0767651							0.374	-0.022978	0.0325486	-0.0726359	0.033355	0.529082	0.145416	0.435658	0.140618
0.375	-0.0467583	0.0382237	-0.0376564	0.0502029	-0.0464357	0.0840783	-0.0599511	0.0774776							0.375	-0.0203721	0.033036	-0.0705014	0.0337348	0.529048	0.145532	0.436525	0.139841
0.376	-0.0451787	0.0388336	-0.0387109	0.0506488	-0.0473148	0.0842766	-0.05846	0.078302							0.376	-0.0194976	0.033668	-0.0686219	0.0336828	0.530177	0.145887	0.435036	0.139651
0.377	-0.0451065	0.0392893	-0.0351239	0.0513992	-0.0486342	0.0847282	-0.0557647	0.0788043							0.377	-0.0164901	0.0332052	-0.0719646	0.0339589	0.526486	0.145814	0.438148	0.140907
0.378	-0.0419594	0.0397024	-0.0323669	0.0516009	-0.0485798	0.0853567	-0.0533027	0.0793409							0.378	-0.019526	0.0345164	-0.073559	0.0339456	0.523855	0.146029	0.438367	0.140801
0.379	-0.0423589	0.0398519	-0.0348614	0.0520061	-0.0487506	0.0849097	-0.0536341	0.0796265							0.379	-0.0207943	0.0341987	-0.0718529	0.0348904	0.528004	0.146606	0.4448	0.14182
0.38	-0.0412495	0.0396401	-0.0381772	0.0514433	-0.0490473	0.0857078	-0.0506472	0.0807985							0.38	-0.0215292	0.0343765	-0.0725427	0.0356833	0.524376	0.146022	0.448282	0.142566
0.381	-0.0421451	0.0394529	-0.0372364	0.051682	-0.0485871	0.0860876	-0.0477635	0.0819116							0.381	-0.0188811	0.034695	-0.0736477	0.0357162	0.52338	0.146195	0.444163	0.143456
0.382	-0.0402878	0.0399647	-0.0329709	0.0520818	-0.0467205	0.0871056	-0.0432453	0.0833442							0.382	-0.018828	0.0353435	-0.0754089	0.035596	0.52537	0.14724	0.445559	0.143441
0.383	-0.0391156	0.0405028	-0.0309686	0.0525302	-0.0437694	0.0878659	-0.0447216	0.0835824							0.383	-0.0167247	0.0360539	-0.0719561	0.0351187	0.523117	0.147266	0.450176	0.143776
0.384	-0.0378933	0.0410527	-0.030912	0.0523289	-0.0403423	0.088952	-0.0417792	0.0840598							0.384	-0.0166644	0.0369476	-0.0752356	0.0351704	0.524039	0.146769	0.448612	0.143922
0.385	-0.0396617	0.040789	-0.0300955	0.0529145	-0.0390352	0.0892512	-0.0376812	0.0851905							0.385	-0.015728	0.0368777	-0.0740682	0.0347258	0.527099	0.146897	0.448588	0.143395
0.386	-0.038866	0.0408747	-0.0305474	0.0532143	-0.0373163	0.0908706	-0.0367131	0.0858778							0.386	-0.0181233	0.0367568	-0.0743136	0.0348748	0.527605	0.146687	0.452699	0.143943
0.387	-0.0381307	0.0409662	-0.0299966	0.0534704	-0.0354201	0.0922781	-0.0353013	0.0859045							0.387	-0.0131411	0.037631	-0.0744935	0.0350457	0.52931	0.146128	0.452821	0.144777
0.388	-0.039578	0.0411151	-0.0293425	0.0533845	-0.0372973	0.0929179	-0.0318688	0.0868565							0.388	-0.01202	0.0377233	-0.0744204	0.0349444	0.528668	0.14633	0.4514	0.145317
0.389	-0.0396995	0.0412999	-0.0277569	0.053856	-0.037655	0.0936228	-0.0290395	0.0882348							0.389	-0.0110646	0.0389257	-0.0756158	0.0354165	0.530484	0.147104	0.451628	0.145578
0.39	-0.0376618	0.0417835	-0.0262703	0.0545828	-0.0374336	0.0940807	-0.0253128	0.0889918							0.39	-0.0113205	0.0389099	-0.0742104	0.0356174	0.531079	0.147854	0.453294	0.146549
0.391	-0.0361726	0.0418954	-0.0261856	0.0550532	-0.0327964	0.0954288	-0.025527	0.0897079							0.391	-0.010025	0.0393716	-0.0755516	0.0362553	0.528828	0.14759	0.457429	0.147359
0.392	-0.0337919	0.0425764	-0.0285249	0.0550709	-0.0301037	0.0958604	-0.0238632	0.0897118							0.392	-0.00741274	0.0395531	-0.0767226	0.0362358	0.530114	0.147362	0.458161	0.147825
0.393	-0.0300863	0.0430135	-0.0267746	0.0551611	-0.0257876	0.0965395	-0.0214876	0.0909371							0.393	-0.00694444	0.0400233	-0.0723938	0.0372964	0.530338	0.147253	0.458388	0.148353
0.394	-0.0279856	0.0438767	-0.0263228	0.055132	-0.0261211	0.0969892	-0.0186901	0.091287							0.394	-0.00825358	0.0404403	-0.0702183	0.0371076	0.527752	0.14708	0.45691	0.147912
0.395	-0.0247333	0.0441383	-0.0261337	0.0551474	-0.0251545	0.0975068	-0.0139957	0.0927908							0.395	-0.0077853	0.0407857	-0.0705442	0.0377697	0.528563	0.148458	0.46106	0.148315
0.396	-0.0237465	0.0450678	-0.0229046	0.0564023	-0.0227062	0.0978565	-0.0129225	0.0932673							0.396	-0.00877488	0.0411485	-0.0683588	0.0377642	0.525848	0.147699	0.463144	0.148503
0.397	-0.0211152	0.04553	-0.0221705	0.0567515	-0.0208547	0.0978552	-0.0110678	0.0948485							0.397	-0.00705417	0.0409612	-0.0688362	0.0381755	0.530887	0.148003	0.46555	0.150109
0.398	-0.0198391	0.045885	-0.0203195	0.0572164	-0.0209462	0.0987516	-0.00963788	0.09565							0.398	-0.00690957	0.0413748	-0.0677436	0.0379508	0.525331	0.147147	0.465632	0.150768
0.399	-0.0205515	0.0460802	-0.0195818	0.0571144	-0.0183058	0.0993562	-0.00849537	0.0967668							0.399	-0.00411371	0.0417262	-0.0650341	0.037644	0.523561	0.146817	0.466788	0.151389
0.4	-0.016735	0.04681	-0.0200522	0.0576625	-0.0175601	0.099229	-0.00706196	0.0984728							0.4	-0.00101741	0.0418767	-0.0637413	0.0374872	0.523537	0.147067	0.467937	0.151784
0.401	-0.0153142	0.0471179	-0.0174239	0.0580978	-0.0153303	0.0990672	-0.00418563	0.0992369							0.401	-0.000427329	0.0422871	-0.0608101	0.0374178	0.522012	0.147256	0.472912	0.152973
0.402	-0.0167132	0.046916	-0.0152161	0.058332	-0.0101223	0.101349	-0.000291059	0.10009							0.402	-0.000266322	0.0426034	-0.0601892	0.0376977	0.521716	0.148509	0.471932	0.15304
0.403	-0.0165665	0.0468859	-0.016002	0.0583674	-0.00893631	0.102231	0.00117182	0.100187							0.403	-0.00024951	0.0427077	-0.0604083	0.0378343	0.522068	0.148243	0.476092	0.153504
0.404	-0.0180213	0.0471061	-0.0169523	0.0580518	-0.00840552	0.103198	0.00427217	0.101329							0.404	-0.00308725	0.0430209	-0.060872	0.0381646	0.524873	0.147847	0.475316	0.153969
0.405	-0.0164969	0.0478817	-0.0153674	0.0583424	-0.00719861	0.103414	0.00527111	0.101359							0.405	0.00309584	0.0435981	-0.0606001	0.0386558	0.528863	0.149293	0.476773	0.154789
0.406	-0.0170787	0.048109	-0.015643	0.0581042	-0.00738397	0.103837	0.00860439	0.102237							0.406	0.00220322	0.0447636	-0.0590588	0.0394	0.529791	0.149061	0.477412	0.155339
0.407	-0.0163091	0.049258	-0.0125579	0.0582799	-0.00557715	0.103957	0.0104183	0.10348							0.407	0.00596247	0.0452199	-0.0552024	0.0389748	0.534783	0.149782	0.476611	0.155243
0.408	-0.0136991	0.049895	-0.0131315	0.0585724	-0.00143353	0.105208	0.0129777	0.104112							0.408	0.00718967	0.0454342	-0.054323	0.0391542	0.533919	0.149616	0.478164	0.15555
0.409	-0.0112994	0.0499779	-0.0123463	0.0587872	-0.00140577	0.105752	0.021164	0.104966							0.409	0.0064033	0.0454868	-0.0488332	0.0392661	0.536125	0.149923	0.477679	0.155895
0.41	-0.00686083	0.0509447	-0.0121599	0.0591734	0.000725358	0.107353	0.0237629	0.105726							0.41	0.00675549	0.0461299	-0.0493801	0.0396277	0.530633	0.148942	0.475863	0.155686
0.411	-0.00512529	0.0514114	-0.010294	0.0596831	0.0022603	0.108111	0.0241737	0.105478							0.411	0.005522	0.046215	-0.0477855	0.0398654	0.535822	0.149194	0.478983	0.156361
0.412	-0.00372601	0.0520135	-0.00852375	0.0606953	0.00235534	0.108769	0.0246174	0.106499							0.412	0.00867799	0.0464955	-0.0472843	0.040378	0.539719	0.150055	0.477051	0.157153
0.413	-0.00157416	0.0533665	-0.00834256	0.0608569	0.00556265	0.109732	0.0265506	0.107971							0.413	0.00936252	0.0469523	-0.0470681	0.0406111	0.53933	0.149745	0.478503	0.157093
0.414	-0.00164699	0.0534332	-0.00625002	0.0607257	0.01088	0.110357	0.0287775	0.108776							0.414	0.01141	0.0472403	-0.0414659	0.0401083	0.538132	0.150429	0.47617	0.15661
0.415	-0.000126807	0.0536226	-0.00470655	0.0610272	0.0177014	0.111716	0.0300382	0.109437							0.415	0.0142385	0.0472618	-0.0422615	0.0401013	0.53609	0.150544	0.478561	0.156482
0.416	0.0022065	0.0540082	-0.00417602	0.0611206	0.0202685	0.112411	0.0348266	0.110718							0.416	0.0126771	0.0475151	-0.0417694	0.0399747	0.533825	0.15103	0.473441	0.156377
0.417	0.00298308	0.054383	-0.00461728	0.0615339	0.020735	0.112677	0.0348631	0.110309							0.417	0.0126353	0.0479151	-0.0418042	0.0400061	0.533859	0.151075	0.47331	0.157105
0.418	0.00633465	0.0550498	-0.00243955	0.0618419	0.0220525	0.112927	0.0375809	0.111522							0.418	0.0124753	0.0483038	-0.0414247	0.0404249	0.536448	0.151614	0.47766	0.158407
0.419	0.00779588	0.0557961	-0.00122839	0.0625318	0.0233912	0.114437	0.0405021	0.112376							0.419	0.01449	0.0482488	-0.0408982	0.0404696	0.537017	0.151588	0.472894	0.158449
0.42	0.00820585	0.0563336	-0.00140399	0.0624106	0.025819	0.115237	0.0409371	0.113297							0.42	0.0147211	0.0478473	-0.0395311	0.0407355	0.535843	0.151274	0.473975	0.158237
0.421	0.00845991	0.0573665	-0.00115565	0.0635037	0.0290251	0.115506	0.0424631	0.113676							0.421	0.0141744	0.0477684	-0.0379331	0.0410877	0.53751	0.152277	0.471345	0.157657
0.422	0.00956136	0.0580853	-0.000116338	0.0639288	0.0285381	0.115797	0.0463719	0.115666							0.422	0.0154448	0.0483122	-0.033923	0.0412506	0.536671	0.151566	0.468401	0.157376
0.423	0.0109246	0.0579579	0.00334661	0.0645396	0.0313603	0.116292	0.0481683	0.116252							0.423	0.0148486	0.0487143	-0.032773	0.0416491	0.538281	0.151747	0.475533	0.15944
0.424	0.0116901	0.0583318	0.00567583	0.0654312	0.0337355	0.11729	0.0469145	0.1164							0.424	0.0160441	0.0488574	-0.0351905	0.0416438	0.5383	0.152077	0.473558	0.158733
0.425	0.0129612	0.0595716	0.00791515	0.0659137	0.0357815	0.11799	0.0466689	0.117092							0.425	0.0171678	0.0490093	-0.0357828	0.041932	0.543793	0.153298	0.472034	0.159405
0.426	0.0176795	0.0606075	0.011071	0.0672571	0.0374217	0.118671	0.0503584	0.118214							0.426	0.0187619	0.0488367	-0.0354924	0.0418544	0.544935	0.153928	0.468634	0.159357
0.427	0.0218167	0.0616313	0.0138794	0.0678584	0.0370486	0.119337	0.0529471	0.119256							0.427	0.0206907	0.04901	-0.0362124	0.041803	0.544166	0.153659	0.47105	0.159818
0.428	0.0219288	0.0618565	0.0159457	0.0680406	0.0415081	0.120197	0.0564987	0.121105							0.428	0.0212762	0.049445	-0.0367765	0.0420237	0.543193	0.153538	0.47134	0.160494
0.429	0.0227911	0.0624354	0.0160304	0.0677563	0.0410945	0.121004	0.0592848	0.122063							0.429	0.0240466	0.0495054	-0.0351161	0.042285	0.546512	0.153448	0.473792	0.161469
0.43	0.0216101	0.0638311	0.017555	0.0680145	0.0429427	0.121406	0.0628466	0.123606							0.43	0.0249724	0.0499658	-0.0331809	0.0423794	0.544575	0.153036	0.473893	0.160898
0.431	0.0230328	0.0647567	0.0172046	0.0684818	0.0463244	0.122411	0.0661599	0.124133							0.431	0.0260628	0.0502592	-0.0313757	0.0426223	0.544785	0.152441	0.476338	0.161742
0.432	0.0234083	0.0655286	0.0205649	0.0696989	0.0451075	0.122608	0.066	0.1238							0.432	0.0246457	0.0502193	-0.0293727	0.0430859	0.541951	0.151819	0.480325	0.162155
0.433	0.0271933	0.0664112	0.025459	0.0705064	0.047413	0.123491	0.0675272	0.124299							0.433	0.0253511	0.0505433	-0.0298285	0.0431466	0.544599	0.152709	0.480554	0.161857
0.434	0.0286308	0.0669842	0.0260358	0.0714985	0.052883	0.125558	0.0700221	0.125088							0.434	0.026698	0.0506235	-0.0286334	0.0432816	0.546728	0.152464	0.478826	0.162028
0.435	0.02979	0.0677599	0.0255328	0.0713574	0.0535646	0.126244	0.0734106	0.126158							0.435	0.0279459	0.0503875	-0.0264789	0.043732	0.538137	0.151654	0.474762	0.161428
0.436	0.0346889	0.0690785	0.0278443	0.0719621	0.05524	0.127005	0.0727404	0.126391							0.436	0.0283669	0.0504074	-0.0246483	0.0435965	0.535092	0.15068	0.471453	0.161212
0.437	0.038193	0.0696612	0.0288417	0.0720926	0.05609	0.128034	0.0720257	0.127045							0.437	0.0300035	0.0504631	-0.024285	0.0441268	0.536276	0.150336	0.4705	0.162638
0.438	0.0382509	0.0697256	0.0302945	0.0724503	0.0596693	0.129646	0.0756139	0.128557							0.438	0.0309296	0.0506353	-0.0223687	0.0432661	0.536648	0.151591	0.469115	0.163238
0.439	0.0423846	0.0710173	0.0303498	0.0729919	0.0631555	0.130614	0.0781552	0.129131							0.439	0.0329244	0.0508828	-0.0241042	0.0432968	0.53883	0.151133	0.467225	0.163135
0.44	0.0450701	0.0723931	0.0306507	0.0730927	0.0676062	0.132064	0.080007	0.129639							0.44	0.0314404	0.0508687	-0.0229928	0.043498	0.536486	0.151263	0.46945	0.163345
0.441	0.0493293	0.0738627	0.0333409	0.0737507	0.0721744	0.133129	0.0810146	0.130231							0.441	0.030917	0.0511013	-0.0223329	0.0435692	0.536582	0.151109	0.468007	0.162856
0.442	0.0500492	0.0742501	0.0342079	0.0743612	0.0754838	0.133675	0.0857284	0.130805							0.442	0.0303437	0.0508299	-0.0193571	0.044291	0.537555	0.151953	0.468039	0.163464
0.443	0.0526801	0.0751126	0.0366357	0.0747819	0.0792135	0.135688	0.0868588	0.131344							0.443	0.0310827	0.0509368	-0.0162562	0.0441138	0.541269	0.153267	0.465651	0.164082
0.444	0.0558342	0.0752946	0.0371033	0.0747453	0.0811222	0.137303	0.0913487	0.133391							0.444	0.0316587	0.0511685	-0.0153101	0.0438079	0.540837	0.154036	0.460928	0.164633
0.445	0.0566773	0.0759093	0.0386674	0.0752119	0.0853143	0.138272	0.093399	0.133415							0.445	0.0298188	0.0514206	-0.0116834	0.0446162	0.539599	0.153741	0.460776	0.165265
0.446	0.0617482	0.0766999	0.0403297	0.077271	0.0895313	0.137719	0.0950838	0.134575							0.446	0.030958	0.0513033	-0.012321	0.0446618	0.542897	0.154631	0.462249	0.164729
0.447	0.0616442	0.077575	0.0418758	0.0771321	0.0911959	0.137354	0.0963174	0.134617							0.447	0.0331994	0.051526	-0.0139926	0.0447311	0.538653	0.154065	0.461393	0.1648
0.448	0.0625994	0.0783507	0.0452557	0.0780942	0.0941576	0.139012	0.0975037	0.134664							0.448	0.0331316	0.0517723	-0.0121329	0.0450907	0.540048	0.154566	0.463307	0.165281
0.449	0.0615552	0.0795629	0.0464107	0.0784395	0.0965124	0.139621	0.0982131	0.135754							0.449	0.0330102	0.051719	-0.0116625	0.0449863	0.538136	0.154178	0.464755	0.165302
0.45	0.0623211	0.0796193	0.0466869	0.0788701	0.0965505	0.139372	0.100261	0.136432							0.45	0.0326319	0.0516085	-0.0107929	0.0445905	0.539052	0.154672	0.46471	0.165322
0.451	0.0634427	0.0807386	0.0482808	0.0788859	0.101555	0.141973	0.102835	0.136742							0.451	0.0320592	0.0515282	-0.0107983	0.0447118	0.540781	0.154659	0.465425	0.165616
0.452	0.065286	0.0811395	0.0493478	0.0791021	0.104406	0.143556	0.104839	0.137531							0.452	0.0332766	0.0516103	-0.0113757	0.0445595	0.542268	0.15472	0.464796	0.166572
0.453	0.0708576	0.0818414	0.0472618	0.0799321	0.106951	0.144552	0.105205	0.138462							0.453	0.0333853	0.0518493	-0.0109608	0.0452344	0.538577	0.154962	0.463045	0.166495
0.454	0.0695398	0.0818317	0.0497648	0.0808192	0.110521	0.14535	0.104874	0.139384							0.454	0.0342922	0.0520892	-0.010273	0.0451425	0.538481	0.155078	0.46301	0.166161
0.455	0.0724533	0.0828966	0.0488415	0.0816217	0.113122	0.146985	0.103816	0.140561							0.455	0.0310389	0.0519263	-0.0102436	0.0454103	0.544359	0.155516	0.4622	0.166509
0.456	0.072547	0.0834116	0.0503458	0.0823566	0.114939	0.147946	0.103653	0.140718							0.456	0.0320409	0.0519582	-0.00537968	0.0455138	0.543525	0.155921	0.461469	0.167317
0.457	0.0741535	0.0842568	0.0494123	0.0823411	0.118287	0.148877	0.104066	0.141573							0.457	0.031717	0.0524256	-0.0052972	0.0461331	0.541844	0.155504	0.460688	0.167331
0.458	0.0759538	0.0853593	0.0504438	0.0834081	0.121668	0.150311	0.103442	0.142203							0.458	0.0348271	0.0530749	-0.00256827	0.0462928	0.546449	0.156705	0.456453	0.166382
0.459	0.0769161	0.0859721	0.050814	0.0840006	0.123073	0.151413	0.103682	0.142097							0.459	0.0383235	0.0534734	-0.00163749	0.0465386	0.548081	0.157568	0.457749	0.166489
0.46	0.0801043	0.0872292	0.0520292	0.0847442	0.123747	0.151877	0.101797	0.142304							0.46	0.0384408	0.0536524	0.0011991	0.0471581	0.548227	0.157518	0.458071	0.167051
0.461	0.0813497	0.0878305	0.0525689	0.0852353	0.123775	0.152669	0.101382	0.142241							0.461	0.0411279	0.054095	0.00277661	0.0477073	0.546431	0.157255	0.45905	0.166702
0.462	0.08254	0.0888289	0.0528559	0.0849532	0.1268	0.154317	0.105405	0.14399							0.462	0.0412764	0.0538974	0.00315896	0.0480299	0.546022	0.157369	0.454737	0.16669
0.463	0.0823727	0.0891985	0.0548075	0.0858041	0.13109	0.155895	0.108893	0.144772							0.463	0.04188	0.0544951	0.00416039	0.0486473	0.5499	0.157691	0.45255	0.165794
0.464	0.0830626	0.0896535	0.0562302	0.0855828	0.134415	0.157252	0.11018	0.145348							0.464	0.0423174	0.0550178	0.00376117	0.048468	0.55216	0.158442	0.450488	0.165801
0.465	0.0844992	0.0905688	0.0579916	0.0864922	0.135949	0.157844	0.112195	0.146075							0.465	0.0450591	0.0555992	0.00542653	0.0486479	0.551783	0.158684	0.452983	0.166494
0.466	0.0870307	0.091885	0.0603321	0.0873606	0.139897	0.158168	0.114597	0.14748							0.466	0.0450227	0.0557787	0.00542457	0.0489296	0.552354	0.158606	0.455451	0.166849
0.467	0.0886351	0.0927881	0.062745	0.0890712	0.141147	0.159644	0.115658	0.148353							0.467	0.0471512	0.0558736	0.00589292	0.0489314	0.549215	0.159028	0.4528	0.166291
0.468	0.0899928	0.0932639	0.0665446	0.0903532	0.142671	0.160714	0.118123	0.149064							0.468	0.0486913	0.0563801	0.00421556	0.0489896	0.548201	0.158751	0.45425	0.1666
0.469	0.0917256	0.0937854	0.0666639	0.0909038	0.147195	0.161751	0.121166	0.14994							0.469	0.0490257	0.056466	0.00314792	0.0490243	0.550387	0.159722	0.452145	0.165888
0.47	0.0939732	0.0955686	0.0683664	0.0925156	0.14775	0.162792	0.128423	0.151359							0.47	0.0503362	0.0569011	0.00365328	0.0492555	0.550512	0.159855	0.449285	0.165968
0.471	0.0973402	0.0972531	0.0700202	0.0933648	0.153224	0.16423	0.129467	0.150884							0.471	0.0507269	0.0569014	0.00410218	0.0493069	0.549252	0.160095	0.451097	0.16598
0.472	0.103188	0.0985226	0.0726992	0.0943455	0.157707	0.165151	0.131646	0.151623							0.472	0.0514962	0.0570532	0.00479367	0.0491665	0.548691	0.160328	0.445032	0.165958
0.473	0.104159	0.0988869	0.0759637	0.09571	0.161574	0.166485	0.130819	0.152259							0.473	0.0508366	0.0571227	0.00829169	0.0497002	0.54393	0.160275	0.442333	0.166081
0.474	0.1062	0.0997822	0.0764559	0.0962912	0.166414	0.167929	0.13357	0.153263							0.474	0.0500913	0.056666	0.00749569	0.0499431	0.545746	0.160189	0.440986	0.165262
0.475	0.106919	0.100314	0.0795678	0.0969403	0.166818	0.168384	0.136893	0.154055							0.475	0.0514575	0.0567855	0.00821513	0.0500281	0.545196	0.160206	0.444852	0.165659
0.476	0.108377	0.100729	0.0814203	0.0978672	0.167732	0.168373	0.138986	0.154279							0.476	0.0491712	0.056722	0.00818222	0.0501186	0.542902	0.159657	0.443825	0.165661
0.477	0.112038	0.101973	0.0843704	0.0986016	0.172499	0.169499	0.1379	0.154035							0.477	0.0472356	0.0566601	0.00856832	0.0504826	0.544392	0.160815	0.443275	0.165553
0.478	0.110965	0.102543	0.0859921	0.0995237	0.174243	0.170636	0.137825	0.154965							0.478	0.0501015	0.0565836	0.00907533	0.050617	0.54433	0.161114	0.442961	0.166254
0.479	0.112541	0.10282	0.0872797	0.100392	0.178654	0.172249	0.137721	0.155511							0.479	0.0495218	0.0567892	0.00628954	0.049747	0.544945	0.161301	0.442012	0.165905
0.48	0.115889	0.103468	0.08622	0.101041	0.178515	0.172767	0.139166	0.155964							0.48	0.0502721	0.0572564	0.00733962	0.0506614	0.545953	0.161633	0.441859	0.165859
0.481	0.118744	0.104449	0.0886265	0.102168	0.18307	0.173329	0.138383	0.156686							0.481	0.0500648	0.0574102	0.00814442	0.0511893	0.543362	0.160037	0.441756	0.16686
0.482	0.12069	0.105681	0.091896	0.103435	0.186523	0.174834	0.138623	0.157685							0.482	0.0493415	0.0572933	0.00965378	0.0519432	0.546961	0.160174	0.441843	0.166553
0.483	0.119464	0.106543	0.092501	0.10384	0.191181	0.176484	0.138048	0.158333							0.483	0.0476924	0.0571046	0.00873523	0.0516311	0.549362	0.161182	0.441072	0.167308
0.484	0.121793	0.108043	0.0943149	0.105404	0.191156	0.17701	0.137406	0.158492							0.484	0.0485848	0.0575905	0.00801638	0.0519494	0.549731	0.16103	0.447553	0.16815
0.485	0.128051	0.109185	0.101402	0.107191	0.194856	0.178055	0.137762	0.157272							0.485	0.0480106	0.0575532	0.00637982	0.0519494	0.550209	0.161321	0.447006	0.167834
0.486	0.128869	0.110041	0.101876	0.107912	0.196665	0.179609	0.136994	0.157663							0.486	0.047665	0.0578676	0.00635153	0.0522009	0.549652	0.161543	0.451966	0.168011
0.487	0.12879	0.109992	0.101098	0.108923	0.197725	0.180506	0.139293	0.15871							0.487	0.0483346	0.0583597	0.00761011	0.0520764	0.549389	0.161784	0.453818	0.168393
0.488	0.130162	0.11026	0.104942	0.110359	0.200312	0.181859	0.143222	0.160142							0.488	0.043736	0.0581264	0.00962212	0.0527225	0.55322	0.162172	0.457205	0.168
0.489	0.132071	0.110697	0.104133	0.110691	0.204316	0.182819	0.14199	0.159405							0.489	0.0445697	0.058542	0.00785981	0.0528229	0.552677	0.162771	0.458366	0.169285
0.49	0.133748	0.111037	0.106685	0.111259	0.20597	0.182994	0.14512	0.159075							0.49	0.0452351	0.0590538	0.00845325	0.052978	0.551597	0.162947	0.460906	0.169506
0.491	0.134749	0.111724	0.108889	0.111745	0.202998	0.182867	0.146924	0.159697							0.491	0.0468932	0.0594029	0.00671427	0.0531199	0.546895	0.162128	0.46192	0.169545
0.492	0.136973	0.112432	0.105967	0.112368	0.203785	0.182372	0.150527	0.161309							0.492	0.0476123	0.0597896	0.0097967	0.0538291	0.550345	0.162111	0.461587	0.170153
0.493	0.138597	0.113679	0.108061	0.113436	0.204416	0.182723	0.151316	0.162445							0.493	0.0468274	0.0602239	0.0102368	0.0538266	0.551174	0.162843	0.466495	0.170902
0.494	0.138663	0.114154	0.108705	0.11432	0.205947	0.184093	0.153401	0.163154							0.494	0.0455624	0.0600416	0.0135711	0.0543214	0.551408	0.163218	0.469038	0.170923
0.495	0.140477	0.114924	0.110343	0.114979	0.209858	0.185598	0.154861	0.164078							0.495	0.0468197	0.0598182	0.00987864	0.0542104	0.552577	0.163842	0.467667	0.170253
0.496	0.141245	0.11562	0.113517	0.116089	0.210998	0.186524	0.156526	0.164166							0.496	0.0463446	0.0594261	0.0111067	0.0549376	0.552456	0.164483	0.469143	0.170765
0.497	0.143598	0.116024	0.114231	0.117543	0.210642	0.186793	0.159208	0.165007							0.497	0.0476524	0.0596456	0.0118008	0.0552078	0.548734	0.164306	0.472725	0.171889
0.498	0.143071	0.116158	0.116968	0.11843	0.211171	0.188588	0.160546	0.165643							0.498	0.0480624	0.0600994	0.0124625	0.0560718	0.549334	0.164148	0.476079	0.171807
0.499	0.142381	0.11704	0.118046	0.118952	0.211983	0.19088	0.159143	0.16696							0.499	0.0477065	0.060114	0.0145189	0.056539	0.55127	0.164261	0.475037	0.169371
0.5	0.14361	0.118115	0.117906	0.119956	0.214593	0.193775	0.156936	0.166767							0.5	0.0462328	0.0599044	0.012879	0.0567329	0.548635	0.164517	0.470903	0.16834
0.501	0.145033	0.119229	0.118569	0.120588	0.219511	0.195073	0.156836	0.166894							0.501	0.0463808	0.0603847	0.0127628	0.0568964	0.551977	0.165431	0.474183	0.169233
0.502	0.14902	0.121519	0.115762	0.121676	0.225301	0.196663	0.164995	0.168518							0.502	0.042739	0.0603024	0.0138096	0.0572347	0.550168	0.165338	0.472154	0.169707
0.503	0.150884	0.122001	0.118893	0.123155	0.22852	0.197708	0.173364	0.171446							0.503	0.0416333	0.0603513	0.0141974	0.0572528	0.549954	0.165102	0.480025	0.170447
0.504	0.156853	0.124198	0.123451	0.125218	0.232841	0.200168	0.176413	0.172043							0.504	0.0390199	0.060409	0.0152161	0.0575048	0.551431	0.165807	0.484008	0.169812
0.505	0.158321	0.124644	0.126545	0.126675	0.235458	0.200874	0.176612	0.171852							0.505	0.0371885	0.060561	0.0138415	0.0577424	0.548954	0.16562	0.48505	0.170535
0.506	0.16071	0.125025	0.130588	0.128232	0.238556	0.202791	0.177079	0.171857							0.506	0.0368252	0.0603004	0.0166644	0.0582899	0.54633	0.165662	0.48737	0.171071
0.507	0.159964	0.125434	0.134174	0.129719	0.240268	0.205058	0.178516	0.172497							0.507	0.037961	0.061032	0.0153749	0.0582079	0.548171	0.164929	0.49441	0.171713
0.508	0.159734	0.125979	0.138063	0.130514	0.245122	0.207041	0.178318	0.173347							0.508	0.0390592	0.0612897	0.0135946	0.058033	0.549766	0.165341	0.495571	0.172863
0.509	0.160309	0.126989	0.140342	0.13208	0.246849	0.208215	0.180071	0.175716							0.509	0.0363334	0.0614178	0.0160788	0.058311	0.552493	0.165542	0.501222	0.17342
0.51	0.160128	0.126413	0.143378	0.134145	0.247481	0.209096	0.183051	0.176798							0.51	0.035278	0.0617361	0.0164564	0.0587189	0.549725	0.164852	0.503436	0.172896
0.511	0.161086	0.127195	0.145695	0.135011	0.251748	0.210254	0.186006	0.177983							0.511	0.0366027	0.0618638	0.0173657	0.0584759	0.547286	0.164529	0.505278	0.174505
0.512	0.161929	0.127403	0.146946	0.135474	0.252828	0.210374	0.191248	0.18048							0.512	0.0362873	0.0620835	0.0154276	0.0591535	0.547152	0.164713	0.506422	0.174036
0.513	0.166833	0.129656	0.147125	0.136501	0.249297	0.211242	0.194045	0.182101							0.513	0.037075	0.0629951	0.0172672	0.0601372	0.54343	0.164665	0.506566	0.175027
0.514	0.172194	0.13129	0.147893	0.137759	0.255175	0.213218	0.199711	0.184448							0.514	0.0404259	0.06398	0.0164219	0.0600888	0.541147	0.164586	0.507058	0.174944
0.515	0.176075	0.132173	0.148695	0.13801	0.256992	0.215086	0.203771	0.1854							0.515	0.0407596	0.0641747	0.0155025	0.0596719	0.543047	0.165667	0.507387	0.17481
0.516	0.179083	0.134239	0.151121	0.138717	0.261965	0.21639	0.206255	0.186907							0.516	0.0402883	0.0640956	0.0187332	0.0609841	0.545178	0.166305	0.51068	0.175545
0.517	0.180513	0.135335	0.154231	0.139245	0.264199	0.217915	0.207115	0.18757							0.517	0.0394604	0.0644199	0.0240139	0.0631406	0.54581	0.165918	0.517295	0.176888
0.518	0.182542	0.136678	0.154177	0.140574	0.268631	0.219211	0.205613	0.18787							0.518	0.0377782	0.0647103	0.0240598	0.063679	0.545539	0.166081	0.515888	0.177604
0.519	0.184615	0.138291	0.157872	0.142096	0.26871	0.219943	0.205848	0.188255							0.519	0.0368984	0.0652832	0.0238561	0.0639385	0.5427	0.166116	0.518492	0.178343
0.52	0.189055	0.140447	0.161912	0.145285	0.269014	0.222046	0.207611	0.190003							0.52	0.0382829	0.0662774	0.0250884	0.064169	0.543429	0.166373	0.519776	0.178943
0.521	0.191563	0.142362	0.162918	0.146442	0.271009	0.223291	0.210753	0.191179							0.521	0.0374699	0.0665644	0.0241798	0.0642039	0.544712	0.167212	0.520314	0.179035
0.522	0.193338	0.142796	0.167273	0.148185	0.272288	0.223422	0.210338	0.193259							0.522	0.0388552	0.0668042	0.0253197	0.0644796	0.544294	0.167991	0.5229	0.178716
0.523	0.193581	0.143356	0.170539	0.149636	0.278102	0.223723	0.215266	0.19413							0.523	0.0367933	0.066941	0.0249746	0.0648684	0.552139	0.169238	0.523483	0.178959
0.524	0.198531	0.146037	0.173728	0.15072	0.280326	0.225281	0.217789	0.195557							0.524	0.0363972	0.0669074	0.0273158	0.0665595	0.552182	0.169545	0.524929	0.179327
0.525	0.202073	0.148098	0.179077	0.152791	0.282195	0.227502	0.218193	0.19705							0.525	0.0350929	0.0669893	0.0294181	0.0669109	0.552987	0.169941	0.524126	0.17881
0.526	0.207478	0.149698	0.180109	0.154819	0.284933	0.228847	0.221947	0.198603							0.526	0.0348023	0.0680633	0.0276381	0.0668847	0.552932	0.169951	0.524361	0.179642
0.527	0.210383	0.151712	0.182678	0.15682	0.28907	0.230988	0.225233	0.200579							0.527	0.0331439	0.0678484	0.0250484	0.0671711	0.556336	0.170437	0.529995	0.181283
0.528	0.2188	0.156208	0.183624	0.158908	0.292506	0.232993	0.223413	0.201345							0.528	0.0333588	0.0679683	0.0279021	0.0684932	0.560905	0.171541	0.532661	0.182156
0.529	0.219487	0.157535	0.184707	0.16013	0.300873	0.234791	0.226243	0.201701							0.529	0.0332499	0.0686179	0.0282389	0.068919	0.562787	0.171724	0.536644	0.182406
0.53	0.224791	0.160255	0.190661	0.162647	0.303691	0.235824	0.228281	0.20295							0.53	0.0349534	0.0693084	0.0269123	0.068671	0.559927	0.171061	0.537058	0.182672
0.531	0.228247	0.161372	0.195095	0.164884	0.307684	0.2369	0.230186	0.20364							0.531	0.0350472	0.0696162	0.0284332	0.0687916	0.559114	0.171364	0.538215	0.182774
0.532	0.228218	0.162351	0.196251	0.166606	0.312638	0.239838	0.232551	0.20441							0.532	0.0325879	0.069734	0.0298732	0.0699822	0.559405	0.171871	0.541884	0.183294
0.533	0.23348	0.165645	0.197599	0.167751	0.319465	0.24157	0.235675	0.205711							0.533	0.0343374	0.0697675	0.0306725	0.0700948	0.560972	0.172808	0.545069	0.18447
0.534	0.237762	0.167536	0.200491	0.170528	0.326023	0.24541	0.242108	0.208155							0.534	0.034558	0.0696925	0.0298846	0.0711697	0.561676	0.173404	0.543632	0.184306
0.535	0.244935	0.171358	0.202108	0.171856	0.328588	0.246745	0.242623	0.209692							0.535	0.0357035	0.0707673	0.0311382	0.0714362	0.56465	0.174086	0.54744	0.185148
0.536	0.249762	0.175166	0.205896	0.172997	0.332889	0.248315	0.242206	0.211639							0.536	0.0375201	0.0719692	0.0330137	0.0716925	0.564733	0.17587	0.550003	0.185493
0.537	0.256763	0.177945	0.211232	0.175081	0.335751	0.250303	0.24557	0.213172							0.537	0.0409307	0.071986	0.0358976	0.0717037	0.566843	0.176665	0.551816	0.186269
0.538	0.261372	0.180992	0.217009	0.177479	0.342676	0.252112	0.249294	0.214926							0.538	0.0361862	0.0711524	0.0365559	0.072118	0.568318	0.177356	0.555341	0.186843
0.539	0.265662	0.184056	0.217454	0.178606	0.351435	0.25688	0.25149	0.217984							0.539	0.0355447	0.071243	0.0384068	0.0724473	0.5642	0.177414	0.560513	0.188121
0.54	0.27126	0.187246	0.2208	0.181306	0.355459	0.25837	0.250343	0.217719							0.54	0.0357661	0.0713123	0.0390817	0.0725889	0.561451	0.17795	0.562473	0.188958
0.541	0.274008	0.189057	0.224772	0.183897	0.362482	0.260834	0.252917	0.219759							0.541	0.0389652	0.0718798	0.0387979	0.0722983	0.559569	0.177956	0.563347	0.188583
0.542	0.28013	0.192416	0.229698	0.186517	0.365832	0.26348	0.255694	0.221065							0.542	0.0400533	0.0726733	0.0379048	0.072475	0.563808	0.179231	0.563438	0.188781
0.543	0.282617	0.193077	0.233424	0.188465	0.372173	0.267125	0.261224	0.224483							0.543	0.0393281	0.0727707	0.0396744	0.0728629	0.56573	0.179372	0.566167	0.188907
0.544	0.281906	0.194402	0.236353	0.190777	0.375944	0.270057	0.262595	0.22645							0.544	0.0414805	0.0734236	0.0437107	0.0731616	0.564959	0.179207	0.569252	0.189292
0.545	0.284179	0.195222	0.239207	0.192624	0.381019	0.272327	0.268854	0.231464							0.545	0.0468068	0.0759696	0.0471114	0.0745685	0.566471	0.180403	0.569683	0.19038
0.546	0.286034	0.196451	0.242452	0.194404	0.388163	0.276648	0.270259	0.232352							0.546	0.0470769	0.0763983	0.048318	0.0750739	0.565175	0.18029	0.569221	0.190567
0.547	0.292077	0.201463	0.242167	0.196489	0.393356	0.279335	0.275998	0.235262							0.547	0.051145	0.0776265	0.0483743	0.0755357	0.566319	0.180991	0.570241	0.191802
0.548	0.295093	0.203754	0.245706	0.198687	0.399983	0.283308	0.277672	0.235776							0.548	0.0496016	0.0781396	0.0525033	0.0763279	0.567902	0.181048	0.565604	0.190734
0.549	0.300574	0.207046	0.248784	0.200934	0.405183	0.284601	0.281843	0.238631							0.549	0.0508326	0.0787447	0.0516303	0.0766731	0.569242	0.181321	0.566842	0.190964
0.55	0.309004	0.210008	0.253365	0.20384	0.412891	0.288195	0.286657	0.240318							0.55	0.0499987	0.0793217	0.0503404	0.0755908	0.566812	0.181715	0.570276	0.191294
0.551	0.31354	0.215531	0.254759	0.204689	0.418727	0.291709	0.293486	0.242575							0.551	0.0498206	0.078953	0.0499343	0.075912	0.569971	0.182774	0.568477	0.191503
0.552	0.323168	0.219876	0.257011	0.206113	0.424803	0.295942	0.295903	0.244823							0.552	0.050401	0.0794078	0.0503852	0.0772431	0.570867	0.183168	0.569939	0.191586
0.553	0.327686	0.222021	0.257341	0.207322	0.427558	0.295923	0.299837	0.246412							0.553	0.0522226	0.0797117	0.0508568	0.0775469	0.568231	0.181738	0.577753	0.192954
0.554	0.332159	0.225961	0.261823	0.209563	0.437789	0.298727	0.301603	0.247761							0.554	0.0531645	0.0803369	0.0507584	0.0776801	0.568867	0.181604	0.584727	0.195026
0.555	0.336253	0.228538	0.267344	0.21313	0.441597	0.30134	0.30554	0.25012							0.555	0.0527969	0.0806738	0.0526753	0.0778313	0.565811	0.182177	0.592366	0.197703
0.556	0.341431	0.231967	0.269984	0.214509	0.444761	0.303927	0.312587	0.253446							0.556	0.0491367	0.0799796	0.0534007	0.078884	0.562647	0.181966	0.598292	0.199811
0.557	0.349272	0.23702	0.276611	0.217738	0.452372	0.30748	0.315487	0.254983							0.557	0.0520325	0.0810022	0.0550532	0.0777906	0.562673	0.182167	0.603188	0.201967
0.558	0.352726	0.238638	0.27949	0.221095	0.456425	0.310213	0.320033	0.257733							0.558	0.0494496	0.0813792	0.0570059	0.0782439	0.560701	0.182623	0.605237	0.202705
0.559	0.359931	0.242943	0.284816	0.222793	0.462308	0.312985	0.328415	0.262653							0.559	0.0504141	0.0826158	0.0576264	0.0787032	0.565769	0.18397	0.605964	0.202966
0.56	0.363657	0.247551	0.289299	0.224625	0.46922	0.3152	0.325696	0.264744							0.56	0.05212	0.0830665	0.0547349	0.0780694	0.567595	0.185186	0.606272	0.203548
0.561	0.366658	0.248914	0.293181	0.227265	0.47215	0.315996	0.327279	0.267773							0.561	0.0525944	0.0833888	0.0586643	0.0785268	0.574181	0.186041	0.608655	0.204944
0.562	0.375137	0.253147	0.296344	0.230464	0.476294	0.319384	0.331874	0.269917							0.562	0.0562337	0.0845011	0.0589768	0.0788973	0.576509	0.185932	0.611521	0.206489
0.563	0.378632	0.256049	0.300104	0.232261	0.481383	0.321902	0.341223	0.272557							0.563	0.0568572	0.0853217	0.0608761	0.0791717	0.574833	0.18495	0.613661	0.205953
0.564	0.385128	0.259766	0.301773	0.23378	0.486242	0.323552	0.34499	0.274768							0.564	0.0595852	0.0859032	0.0619406	0.0797118	0.578292	0.185795	0.619575	0.208382
0.565	0.39395	0.262155	0.305756	0.236167	0.490672	0.329416	0.351587	0.277803							0.565	0.0574848	0.0862313	0.0606216	0.0803312	0.580278	0.185159	0.622652	0.208961
0.566	0.39998	0.266773	0.307844	0.237212	0.497295	0.334247	0.354357	0.278646							0.566	0.0560583	0.0866302	0.0622417	0.0808143	0.584379	0.186657	0.622957	0.209591
0.567	0.408426	0.272153	0.313404	0.239652	0.506147	0.340209	0.354511	0.280069							0.567	0.0576664	0.0869455	0.0631298	0.0811645	0.583323	0.186716	0.627064	0.2104
0.568	0.414565	0.27665	0.315825	0.240954	0.511841	0.343736	0.357718	0.282194							0.568	0.0569091	0.087519	0.0645405	0.0814471	0.584438	0.187997	0.630873	0.210222
0.569	0.426203	0.284878	0.321618	0.245779	0.520383	0.347297	0.360084	0.283157							0.569	0.0570754	0.0872634	0.0650171	0.0815242	0.586361	0.187918	0.629179	0.211148
0.57	0.429455	0.287377	0.325562	0.247758	0.52551	0.350696	0.369846	0.28617							0.57	0.0571336	0.0885448	0.0665972	0.0815794	0.585282	0.187799	0.635317	0.213027
0.571	0.43921	0.294412	0.327783	0.250797	0.536794	0.356663	0.372531	0.287617							0.571	0.0595536	0.0900294	0.0664464	0.0817556	0.583088	0.187635	0.636496	0.21345
0.572	0.448003	0.298052	0.331456	0.252963	0.538374	0.359224	0.375389	0.291037							0.572	0.0613753	0.0905315	0.0664411	0.0807342	0.583508	0.187055	0.637264	0.213823
0.573	0.454107	0.301049	0.333623	0.254414	0.55112	0.363731	0.379437	0.294615							0.573	0.0612992	0.0900379	0.0652595	0.0801714	0.583448	0.187615	0.644398	0.216335
0.574	0.458443	0.303873	0.336195	0.254774	0.559148	0.367786	0.381419	0.296248							0.574	0.0619722	0.0905267	0.0652982	0.080143	0.582841	0.187749	0.642253	0.215275
0.575	0.463701	0.308147	0.337907	0.255283	0.571386	0.374603	0.390137	0.298367							0.575	0.0617365	0.0905984	0.0667174	0.0803213	0.586652	0.188741	0.643807	0.215733
0.576	0.470867	0.313439	0.342404	0.257932	0.577449	0.377617	0.392177	0.299084							0.576	0.0611804	0.0909601	0.0672715	0.0803878	0.583928	0.187644	0.642867	0.215656
0.577	0.477071	0.317388	0.345358	0.258871	0.587114	0.385247	0.395952	0.302772							0.577	0.0641751	0.0921504	0.0690716	0.0807233	0.583605	0.187191	0.64793	0.216281
0.578	0.483429	0.321914	0.34696	0.259285	0.596303	0.390919	0.400995	0.304843							0.578	0.0649403	0.0927079	0.071959	0.0810119	0.585975	0.188102	0.647891	0.216663
0.579	0.491027	0.327652	0.350939	0.260892	0.609173	0.400228	0.403738	0.305453							0.579	0.0661016	0.0930807	0.073002	0.0814353	0.584204	0.188035	0.647613	0.217019
0.58	0.497534	0.330617	0.354225	0.262356	0.62093	0.404667	0.406213	0.306689							0.58	0.068252	0.0932801	0.072104	0.081461	0.58185	0.188279	0.646357	0.216741
0.581	0.507678	0.334674	0.358165	0.263894	0.630645	0.407718	0.409643	0.308572							0.581	0.0695566	0.0936237	0.0727	0.0819867	0.581753	0.188274	0.649641	0.217129
0.582	0.515923	0.338208	0.361977	0.2658	0.637906	0.411808	0.411919	0.311539							0.582	0.0703888	0.0933066	0.0729	0.0820504	0.583671	0.188713	0.657125	0.220042
0.583	0.524547	0.343698	0.365238	0.267083	0.645186	0.416279	0.418547	0.31485							0.583	0.0762915	0.0938854	0.0728911	0.0810357	0.586664	0.188775	0.661682	0.221613
0.584	0.529593	0.346684	0.367374	0.266995	0.655257	0.423688	0.425813	0.317465							0.584	0.0783273	0.0937932	0.0734243	0.0811213	0.581832	0.188528	0.666729	0.222504
0.585	0.53659	0.351326	0.374155	0.269818	0.666349	0.428709	0.433087	0.320032							0.585	0.0795631	0.0940586	0.0740955	0.080895	0.582903	0.18862	0.666867	0.222593
0.586	0.54239	0.354927	0.378952	0.272232	0.676416	0.434858	0.437915	0.322639							0.586	0.0782716	0.0934802	0.0748204	0.0810546	0.582712	0.18851	0.667217	0.222835
0.587	0.546586	0.359454	0.380617	0.272482	0.685134	0.43989	0.442402	0.325375							0.587	0.0806857	0.0937213	0.0753934	0.081181	0.586828	0.189612	0.669595	0.223222
0.588	0.550298	0.363285	0.384753	0.274019	0.695924	0.446359	0.446221	0.327347							0.588	0.0798739	0.0939725	0.0755974	0.0811578	0.591904	0.190844	0.671357	0.22258
0.589	0.558756	0.36893	0.387449	0.275259	0.707645	0.453032	0.447724	0.328056							0.589	0.0786183	0.0940288	0.0748797	0.0817463	0.592881	0.190402	0.674131	0.22283
0.59	0.565466	0.371769	0.389201	0.276369	0.715744	0.458562	0.452531	0.330984							0.59	0.0800505	0.0939077	0.0757435	0.0820423	0.591971	0.190634	0.677293	0.224036
0.591	0.56917	0.374436	0.394587	0.279641	0.720948	0.463303	0.457378	0.333479							0.591	0.0821074	0.0943948	0.0754749	0.083042	0.594092	0.190175	0.675112	0.22425
0.592	0.574255	0.37712	0.396184	0.281983	0.728466	0.466502	0.464562	0.335818							0.592	0.0810879	0.0936772	0.0779877	0.0829689	0.597351	0.19034	0.679519	0.22488
0.593	0.580703	0.380816	0.398434	0.283142	0.735239	0.471122	0.468569	0.337978							0.593	0.0844411	0.0946087	0.0789421	0.0829012	0.600916	0.191592	0.679468	0.224142
0.594	0.587316	0.385604	0.400592	0.283216	0.742172	0.473734	0.474498	0.340345							0.594	0.0857763	0.0948516	0.0761087	0.0828401	0.59818	0.190625	0.68447	0.224109
0.595	0.594764	0.388487	0.40422	0.285143	0.751064	0.478254	0.4753	0.340432							0.595	0.0908104	0.0953662	0.0780698	0.0838473	0.59668	0.189904	0.68944	0.225014
0.596	0.603298	0.394051	0.406209	0.286383	0.757985	0.483244	0.477845	0.342594							0.596	0.0938155	0.0955171	0.0745396	0.0819953	0.607213	0.19223	0.689172	0.224661
0.597	0.607102	0.395563	0.40764	0.286612	0.760798	0.486145	0.48188	0.343956							0.597	0.0939658	0.0956154	0.0769037	0.0823665	0.605585	0.191963	0.692315	0.22522
0.598	0.616157	0.399327	0.409306	0.288779	0.766719	0.491644	0.485233	0.346585							0.598	0.0950161	0.0959622	0.077285	0.0826197	0.607031	0.191749	0.693056	0.224386
0.599	0.624869	0.4036	0.41021	0.289179	0.776852	0.497257	0.487483	0.348537							0.599	0.0960351	0.0961916	0.0770847	0.0825488	0.609026	0.191289	0.69126	0.223598
0.6	0.633203	0.406946	0.41377	0.290742	0.783302	0.500353	0.489962	0.349349							0.6	0.0987589	0.0967126	0.0786788	0.0826803	0.614525	0.191493	0.693186	0.224185
0.601	0.640252	0.411716	0.416693	0.291529	0.793173	0.503338	0.496156	0.351788							0.601	0.102283	0.0972248	0.0783228	0.0825661	0.611516	0.191346	0.692657	0.224564
0.602	0.645076	0.413925	0.4187	0.292777	0.798139	0.506034	0.497104	0.352789							0.602	0.104866	0.0972333	0.0813318	0.083517	0.610477	0.191135	0.694263	0.22405
0.603	0.650824	0.416601	0.421084	0.294007	0.804207	0.507878	0.502046	0.354217							0.603	0.105227	0.097187	0.0836527	0.0832727	0.612264	0.190963	0.69477	0.224761
0.604	0.654138	0.420013	0.424505	0.295301	0.810412	0.509972	0.508189	0.355815							0.604	0.107092	0.0980185	0.0823864	0.0831177	0.612887	0.190648	0.69662	0.223676
0.605	0.660731	0.422436	0.425108	0.295608	0.81408	0.512869	0.51145	0.357644							0.605	0.107542	0.0982596	0.0811381	0.0831557	0.614505	0.190917	0.699457	0.222819
0.606	0.666094	0.424764	0.430707	0.296784	0.821463	0.515981	0.510362	0.357406							0.606	0.109553	0.0981801	0.0817519	0.0833268	0.612056	0.189975	0.701165	0.222986
0.607	0.671612	0.428101	0.433427	0.297932	0.826832	0.518423	0.511428	0.359063							0.607	0.109341	0.0982891	0.0805631	0.0831806	0.616394	0.190233	0.706512	0.222344
0.608	0.677926	0.430856	0.436819	0.298423	0.833379	0.521075	0.514736	0.360197							0.608	0.108445	0.0975617	0.0814634	0.0832276	0.625369	0.192246	0.712469	0.223959
0.609	0.682783	0.432817	0.43757	0.298152	0.840575	0.523328	0.513682	0.361492							0.609	0.106511	0.0973217	0.079189	0.0829599	0.619772	0.190443	0.71341	0.224349
0.61	0.689411	0.435694	0.439778	0.299511	0.845799	0.524982	0.517482	0.363249							0.61	0.104651	0.0960346	0.0793192	0.082844	0.616528	0.188962	0.711165	0.224202
0.611	0.697841	0.438553	0.444658	0.299729	0.856385	0.530262	0.515591	0.363521							0.611	0.106289	0.0961547	0.0774117	0.0815036	0.622926	0.189542	0.710754	0.223198
0.612	0.703174	0.440436	0.445324	0.300334	0.861626	0.531649	0.51899	0.364436							0.612	0.106134	0.0962103	0.0764389	0.080941	0.625454	0.189285	0.710668	0.222904
0.613	0.708201	0.441395	0.444961	0.30076	0.865731	0.534405	0.517378	0.36338							0.613	0.108041	0.0965226	0.0795413	0.081766	0.62427	0.189076	0.71615	0.223086
0.614	0.711604	0.443344	0.446431	0.302066	0.869871	0.536983	0.516602	0.36308							0.614	0.107976	0.0964088	0.0799759	0.0814638	0.622098	0.187769	0.718523	0.223754
0.615	0.716518	0.444958	0.446875	0.30223	0.874335	0.537362	0.515534	0.363043							0.615	0.107665	0.0962393	0.0796177	0.0814587	0.622525	0.187348	0.717755	0.223431
0.616	0.725641	0.447341	0.445531	0.302044	0.883035	0.540517	0.514338	0.363							0.616	0.105442	0.0957858	0.0773317	0.0814406	0.627096	0.187659	0.717907	0.223547
0.617	0.73176	0.448872	0.445893	0.302063	0.886592	0.541844	0.514369	0.361877							0.617	0.107145	0.0956561	0.0780022	0.0810854	0.624364	0.186903	0.71748	0.222937
0.618	0.738991	0.449696	0.442772	0.300356	0.892285	0.543084	0.516892	0.3627							0.618	0.106463	0.0958758	0.0783154	0.0806568	0.630893	0.18693	0.721286	0.224807
0.619	0.744763	0.452045	0.438575	0.298893	0.901303	0.547384	0.516244	0.363622							0.619	0.105462	0.0956255	0.0787147	0.080372	0.627419	0.186174	0.718229	0.223905
0.62	0.748308	0.453136	0.439364	0.298744	0.904201	0.549004	0.515333	0.363646							0.62	0.104504	0.0954715	0.0810671	0.0801858	0.626847	0.185557	0.715468	0.223502
0.621	0.750285	0.452311	0.440115	0.298462	0.910947	0.55067	0.509829	0.362734							0.621	0.106767	0.0948474	0.082163	0.0801636	0.626763	0.184721	0.716112	0.222808
0.622	0.751518	0.452236	0.438019	0.296101	0.914055	0.552969	0.508718	0.363487							0.622	0.110492	0.0951125	0.0826214	0.0802255	0.626979	0.183217	0.71497	0.222328
0.623	0.752333	0.452463	0.437768	0.296278	0.913206	0.55453	0.511414	0.363716							0.623	0.112746	0.0949066	0.0817791	0.0803811	0.628006	0.182277	0.716053	0.222374
0.624	0.759851	0.454368	0.438388	0.295311	0.916887	0.554925	0.512752	0.363288							0.624	0.112617	0.0949704	0.0795141	0.0803267	0.630188	0.181962	0.716687	0.221671
0.625	0.761926	0.453914	0.437755	0.295083	0.920593	0.556479	0.510429	0.362324							0.625	0.112127	0.0948473	0.0792844	0.0798838	0.631623	0.181729	0.716824	0.221549
0.626	0.769023	0.454892	0.436818	0.295733	0.925112	0.557727	0.508311	0.362553							0.626	0.111712	0.0943766	0.0792206	0.0796704	0.628007	0.181097	0.713985	0.220778
0.627	0.773812	0.455544	0.435338	0.294847	0.929211	0.55905	0.506888	0.362613							0.627	0.112774	0.0945274	0.0788161	0.0793579	0.628655	0.18082	0.713636	0.220223
0.628	0.776241	0.455187	0.433897	0.29455	0.929129	0.560795	0.510835	0.36361							0.628	0.115762	0.0945732	0.0784727	0.0791764	0.625469	0.17912	0.713274	0.219574
0.629	0.784625	0.456425	0.434992	0.294279	0.933285	0.560588	0.512388	0.363177							0.629	0.115389	0.0942363	0.076501	0.0790437	0.631354	0.178672	0.710166	0.218857
0.63	0.79074	0.455957	0.433949	0.293735	0.933207	0.560289	0.511846	0.36316							0.63	0.118571	0.0941757	0.0764556	0.0792206	0.633541	0.177753	0.710297	0.217747
0.631	0.79493	0.456358	0.436383	0.293225	0.936059	0.560815	0.513582	0.362107							0.631	0.119302	0.093711	0.0743345	0.0771548	0.634934	0.177232	0.710324	0.217076
0.632	0.799059	0.456362	0.435946	0.291921	0.932602	0.561116	0.511145	0.361526							0.632	0.120496	0.0936954	0.0724789	0.0768584	0.638399	0.177429	0.703147	0.214493
0.633	0.8032	0.455204	0.433992	0.290147	0.934936	0.56045	0.509641	0.360538							0.633	0.12195	0.0934672	0.0721056	0.0772382	0.63911	0.177489	0.70047	0.214371
0.634	0.805215	0.455063	0.435656	0.289429	0.932465	0.558797	0.507113	0.358882							0.634	0.122223	0.093698	0.0744541	0.0772053	0.636394	0.176424	0.700007	0.212814
0.635	0.810755	0.453682	0.434145	0.28766	0.936067	0.559788	0.507683	0.359164							0.635	0.122722	0.0930035	0.0760772	0.0779125	0.636966	0.17602	0.693773	0.210885
0.636	0.808631	0.45251	0.426846	0.284852	0.935807	0.558824	0.506869	0.357743							0.636	0.124981	0.0930825	0.077663	0.077942	0.63752	0.175916	0.693678	0.210502
0.637	0.810498	0.451886	0.426664	0.284126	0.936438	0.55699	0.505341	0.356398							0.637	0.12476	0.0930251	0.0771559	0.0771755	0.63805	0.174992	0.689701	0.208945
0.638	0.814645	0.451338	0.426437	0.283225	0.936444	0.556881	0.498399	0.353934							0.638	0.126521	0.0932351	0.0759583	0.0773509	0.640327	0.174772	0.685499	0.207658
0.639	0.817829	0.451771	0.424621	0.282181	0.936618	0.55626	0.495721	0.351857							0.639	0.127881	0.093295	0.0721937	0.0770808	0.638407	0.174617	0.682672	0.207042
0.64	0.820409	0.452188	0.427744	0.282018	0.935467	0.555866	0.49713	0.351448							0.64	0.129996	0.0934241	0.07225	0.0768742	0.64349	0.173499	0.682088	0.205455
0.641	0.825715	0.452556	0.424944	0.281119	0.938564	0.555417	0.492958	0.350595							0.641	0.130429	0.0926379	0.0699964	0.0765352	0.642788	0.171196	0.682897	0.205216
0.642	0.831954	0.452312	0.422614	0.279588	0.940485	0.555633	0.489217	0.348322							0.642	0.131232	0.0924313	0.0717879	0.0762486	0.646283	0.17134	0.684093	0.205192
0.643	0.834983	0.451309	0.422243	0.278642	0.940833	0.555792	0.486368	0.347172							0.643	0.130845	0.0912145	0.0684443	0.0755544	0.647566	0.170882	0.68429	0.204493
0.644	0.837939	0.449747	0.421262	0.277483	0.946679	0.554822	0.486247	0.346292							0.644	0.131329	0.0907931	0.0669248	0.0753068	0.649306	0.17009	0.678982	0.203223
0.645	0.840487	0.448256	0.4215	0.276185	0.948368	0.553496	0.485456	0.345848							0.645	0.135362	0.0902426	0.064277	0.0744291	0.652571	0.16955	0.671862	0.20161
0.646	0.842297	0.446856	0.418465	0.274713	0.951715	0.550741	0.483752	0.346215							0.646	0.138206	0.0899918	0.0656057	0.0740132	0.653775	0.16781	0.66689	0.200867
0.647	0.845207	0.445442	0.415651	0.273595	0.951006	0.547928	0.482338	0.342835							0.647	0.141161	0.0906266	0.0643763	0.0734265	0.654763	0.166076	0.666949	0.200327
0.648	0.848862	0.444311	0.412801	0.27163	0.951944	0.546778	0.480305	0.342311							0.648	0.141081	0.0901939	0.0630783	0.0730239	0.65858	0.165675	0.663183	0.198275
0.649	0.851473	0.442755	0.410192	0.270046	0.948862	0.544071	0.476015	0.339825							0.649	0.143241	0.0903605	0.0605814	0.0724226	0.661122	0.164586	0.661995	0.197589
0.65	0.853583	0.441344	0.407079	0.268584	0.94811	0.541083	0.474367	0.33741							0.65	0.145131	0.0901257	0.0591123	0.0718332	0.663743	0.164379	0.662656	0.19837
0.651	0.856864	0.438741	0.405403	0.266944	0.947796	0.537348	0.472865	0.335531							0.651	0.14634	0.0898098	0.0586364	0.0718002	0.669112	0.16473	0.663647	0.198191
0.652	0.857932	0.436067	0.40316	0.264396	0.947139	0.533779	0.470364	0.333943							0.652	0.145405	0.0889523	0.0568127	0.0714674	0.668175	0.163237	0.662872	0.196923
0.653	0.857426	0.432298	0.401117	0.262443	0.941527	0.530654	0.460531	0.331308							0.653	0.147056	0.0888273	0.0554745	0.0710804	0.670561	0.162521	0.662536	0.196721
0.654	0.854278	0.430139	0.396893	0.259272	0.939972	0.52879	0.450734	0.327699							0.654	0.149623	0.0891628	0.0566608	0.071638	0.672096	0.162439	0.657455	0.195699
0.655	0.854572	0.427244	0.39099	0.256558	0.936115	0.524914	0.444265	0.325994							0.655	0.152329	0.0888699	0.0554766	0.0711659	0.674798	0.161243	0.654484	0.195997
0.656	0.854978	0.42438	0.388047	0.253752	0.935027	0.522694	0.444259	0.325243							0.656	0.15536	0.0893041	0.0566991	0.0710767	0.6729	0.160286	0.652029	0.194522
0.657	0.855495	0.421513	0.382997	0.250769	0.934695	0.519573	0.440553	0.32348							0.657	0.156624	0.089646	0.0521482	0.0700783	0.673168	0.159723	0.651488	0.193664
0.658	0.856698	0.419243	0.379196	0.247614	0.930531	0.515525	0.43678	0.32073							0.658	0.156048	0.089127	0.0526995	0.0697891	0.678194	0.160088	0.646198	0.191125
0.659	0.857508	0.417237	0.373967	0.244942	0.926976	0.512146	0.437332	0.319356							0.659	0.15943	0.0896633	0.0529674	0.0692822	0.6797	0.15905	0.643941	0.189394
0.66	0.858365	0.414831	0.369353	0.242743	0.924819	0.509404	0.431785	0.315397							0.66	0.161241	0.089558	0.0513317	0.0686859	0.684307	0.159369	0.640367	0.19
0.661	0.85893	0.412759	0.365516	0.240122	0.91923	0.506067	0.426802	0.312686							0.661	0.16142	0.0895159	0.0480053	0.0681971	0.68638	0.158977	0.640022	0.189986
0.662	0.858254	0.41006	0.360616	0.238328	0.914651	0.500868	0.423384	0.310499							0.662	0.161025	0.089489	0.0477901	0.0692017	0.68699	0.157984	0.643166	0.189996
0.663	0.85961	0.407559	0.357865	0.236678	0.912194	0.497192	0.416123	0.30582							0.663	0.161822	0.0898368	0.0463134	0.0682481	0.692199	0.156754	0.643348	0.190083
0.664	0.855146	0.402899	0.353338	0.233363	0.908235	0.494223	0.413995	0.30344							0.664	0.161277	0.0895459	0.0442635	0.0675596	0.696703	0.157268	0.642378	0.188651
0.665	0.852858	0.399707	0.351692	0.231455	0.903554	0.489811	0.404003	0.29994							0.665	0.158606	0.0895074	0.0438632	0.067209	0.696663	0.156451	0.64118	0.187598
0.666	0.850823	0.39687	0.348921	0.229846	0.906038	0.486848	0.397041	0.298439							0.666	0.162527	0.089848	0.0461615	0.0678886	0.696134	0.155408	0.64032	0.186463
0.667	0.848638	0.392284	0.344037	0.227976	0.901867	0.482414	0.390487	0.295134							0.667	0.163191	0.0894908	0.043003	0.0666731	0.694415	0.153773	0.638445	0.186098
0.668	0.848766	0.388593	0.340033	0.226942	0.899695	0.478593	0.387425	0.293282							0.668	0.165095	0.0898701	0.0368391	0.0648545	0.696163	0.152958	0.633978	0.183942
0.669	0.845901	0.384854	0.336028	0.224693	0.895843	0.47555	0.383616	0.291253							0.669	0.168615	0.0905741	0.0357254	0.0649923	0.695294	0.152476	0.630618	0.18219
0.67	0.844734	0.380221	0.331005	0.223017	0.893513	0.470473	0.380671	0.289385							0.67	0.170091	0.0904278	0.0363279	0.0647757	0.696902	0.152077	0.629392	0.181404
0.671	0.839989	0.375314	0.323709	0.217817	0.890309	0.466356	0.376747	0.286755							0.671	0.169869	0.0903668	0.0348371	0.0644522	0.697462	0.151693	0.628626	0.180946
0.672	0.83706	0.370895	0.32108	0.215122	0.886734	0.462247	0.372999	0.284207							0.672	0.170626	0.0905385	0.0342303	0.0638399	0.697703	0.151841	0.627064	0.180132
0.673	0.83697	0.367992	0.317142	0.212489	0.884687	0.45846	0.368526	0.281071							0.673	0.171274	0.0903118	0.0340361	0.0636936	0.704163	0.152307	0.624627	0.180238
0.674	0.840336	0.365477	0.313309	0.209425	0.877072	0.454302	0.363632	0.278938							0.674	0.174845	0.0901736	0.0348241	0.0637066	0.699876	0.150394	0.627383	0.180857
0.675	0.836158	0.360069	0.307996	0.206929	0.873652	0.449292	0.360926	0.277287							0.675	0.175778	0.0904534	0.0307367	0.0624168	0.700175	0.149361	0.62738	0.179627
0.676	0.833762	0.355809	0.302912	0.20413	0.868914	0.443785	0.356036	0.274242							0.676	0.176393	0.0900208	0.028594	0.0622974	0.702984	0.149044	0.630796	0.179962
0.677	0.828779	0.350849	0.299431	0.201323	0.863124	0.439851	0.34832	0.270626							0.677	0.175985	0.0896849	0.0272404	0.0621215	0.70729	0.149608	0.636407	0.181137
0.678	0.822708	0.345993	0.295727	0.1986	0.857477	0.434429	0.342162	0.267887							0.678	0.180099	0.0901454	0.0282354	0.0625163	0.705671	0.14858	0.632092	0.179779
0.679	0.816345	0.339349	0.291319	0.195168	0.8536	0.429812	0.341667	0.267124							0.679	0.185066	0.0917983	0.0241386	0.0615811	0.702784	0.147355	0.630076	0.178855
0.68	0.814854	0.33562	0.288293	0.192578	0.841921	0.423204	0.339449	0.264594							0.68	0.1853	0.0915606	0.0253743	0.0615719	0.705521	0.147553	0.62582	0.178305
0.681	0.813194	0.330282	0.281765	0.188976	0.836994	0.419657	0.336532	0.263065							0.681	0.188214	0.0923667	0.0265187	0.0618394	0.710381	0.147379	0.624548	0.178046
0.682	0.813508	0.327512	0.275927	0.186111	0.829065	0.415	0.329367	0.260424							0.682	0.189347	0.0927142	0.023989	0.0618377	0.715103	0.14785	0.622566	0.17671
0.683	0.813617	0.325084	0.272809	0.183227	0.820703	0.409184	0.323202	0.257399							0.683	0.191113	0.0931914	0.0220805	0.0611545	0.717634	0.147075	0.620107	0.176192
0.684	0.809402	0.31939	0.267963	0.180628	0.810189	0.403436	0.315669	0.253884							0.684	0.191721	0.0940048	0.0209682	0.0618802	0.720246	0.146397	0.620108	0.175183
0.685	0.806894	0.315432	0.261213	0.176247	0.799059	0.394594	0.308855	0.249746							0.685	0.191049	0.0944889	0.0200572	0.0614773	0.723791	0.146111	0.621033	0.17515
0.686	0.799234	0.308664	0.258842	0.17428	0.795209	0.389697	0.307176	0.247093							0.686	0.193129	0.0948847	0.0191917	0.0607868	0.728047	0.146907	0.618262	0.174211
0.687	0.796684	0.303096	0.254303	0.173138	0.788886	0.384947	0.306975	0.243588							0.687	0.195414	0.094315	0.0163089	0.0609536	0.732028	0.147033	0.617169	0.174836
0.688	0.791806	0.298394	0.249358	0.171106	0.781302	0.378908	0.301624	0.240843							0.688	0.193731	0.0950137	0.0129023	0.0612389	0.735364	0.147387	0.613481	0.174091
0.689	0.788477	0.293778	0.242882	0.168129	0.772737	0.37355	0.298456	0.238221							0.689	0.198269	0.0957075	0.0134265	0.0609019	0.739859	0.148684	0.612187	0.17326
0.69	0.785863	0.289334	0.238961	0.166294	0.762597	0.365566	0.289908	0.23307							0.69	0.202305	0.0963236	0.0113057	0.0610431	0.754905	0.151166	0.609069	0.172376
0.691	0.781782	0.285177	0.234169	0.163366	0.757813	0.362452	0.287015	0.231596							0.691	0.205973	0.096857	0.0117003	0.0614741	0.761097	0.151531	0.607094	0.172359
0.692	0.777177	0.281574	0.22788	0.159868	0.74968	0.356586	0.279445	0.228111							0.692	0.207429	0.0972935	0.0118402	0.0619165	0.765595	0.151896	0.607464	0.172803
0.693	0.770463	0.277074	0.221072	0.156921	0.741583	0.349892	0.274118	0.225824							0.693	0.210442	0.0970069	0.00979414	0.0618537	0.770357	0.152808	0.604167	0.171157
0.694	0.769359	0.274451	0.21763	0.154754	0.735457	0.342823	0.268978	0.221212							0.694	0.213866	0.0974331	0.00932125	0.0616701	0.766658	0.152857	0.60316	0.171194
0.695	0.767131	0.271054	0.212953	0.151261	0.726879	0.338008	0.266093	0.217956							0.695	0.215947	0.0980196	0.00149625	0.0612088	0.77127	0.153299	0.600423	0.171774
0.696	0.763804	0.267342	0.206675	0.149064	0.721075	0.332817	0.257547	0.21209							0.696	0.214122	0.0981348	-0.00257428	0.0603789	0.774629	0.153651	0.600537	0.170887
0.697	0.760736	0.264128	0.202926	0.147181	0.711863	0.326139	0.251467	0.210067							0.697	0.218233	0.0985511	-0.00376059	0.0604804	0.778978	0.15425	0.603505	0.170863
0.698	0.756208	0.258291	0.199147	0.144642	0.709812	0.321576	0.245967	0.206498							0.698	0.222624	0.0992943	-0.00471901	0.0605089	0.78061	0.154394	0.601665	0.169781
0.699	0.751437	0.255285	0.195718	0.142427	0.701635	0.315481	0.240292	0.203833							0.699	0.225113	0.100432	-0.00716042	0.0602742	0.784119	0.156286	0.599465	0.168923
0.7	0.748335	0.250262	0.189346	0.140371	0.699118	0.311716	0.235294	0.201313							0.7	0.230577	0.101675	-0.00648976	0.0599168	0.787955	0.156763	0.596822	0.168272
0.701	0.745457	0.246472	0.182793	0.136891	0.690322	0.306704	0.226989	0.197722							0.701	0.233888	0.102052	-0.004955	0.0603275	0.793878	0.157238	0.596066	0.168761
0.702	0.738273	0.240664	0.179991	0.135841	0.68526	0.301437	0.218466	0.194157							0.702	0.236917	0.102106	-0.00553751	0.0609988	0.793748	0.156878	0.594099	0.168612
0.703	0.731235	0.236385	0.17462	0.134141	0.680426	0.295393	0.211522	0.19123							0.703	0.241591	0.103121	-0.00613346	0.06124	0.797496	0.157395	0.589831	0.168553
0.704	0.730965	0.233835	0.17216	0.13275	0.674224	0.291582	0.20456	0.189203							0.704	0.244824	0.103566	-0.00510407	0.0616957	0.80008	0.158235	0.581918	0.168303
0.705	0.72547	0.229863	0.165683	0.130428	0.661995	0.286573	0.200911	0.187707							0.705	0.24888	0.10428	-0.00556571	0.0617808	0.803769	0.159293	0.571436	0.165896
0.706	0.722713	0.22746	0.158399	0.127338	0.657884	0.281718	0.194814	0.184802							0.706	0.254754	0.105588	-0.00647771	0.0616658	0.80692	0.159407	0.56637	0.164845
0.707	0.717651	0.223789	0.153068	0.125826	0.651811	0.277584	0.187116	0.18143							0.707	0.257063	0.106091	-0.00769567	0.0617536	0.811903	0.159911	0.560045	0.163624
0.708	0.711962	0.219255	0.146359	0.123271	0.647053	0.272109	0.180293	0.179571							0.708	0.258377	0.106216	-0.0100686	0.0620914	0.816102	0.160074	0.555203	0.162396
0.709	0.709173	0.21675	0.139602	0.120329	0.642114	0.26786	0.174751	0.175792							0.709	0.259714	0.106846	-0.0150849	0.0622419	0.820003	0.160076	0.555809	0.162904
0.71	0.70335	0.212184	0.133584	0.118795	0.634621	0.263087	0.164695	0.17127							0.71	0.263238	0.107742	-0.0170443	0.0625221	0.826155	0.16104	0.554362	0.162901
0.711	0.701763	0.208971	0.128068	0.117072	0.628962	0.258663	0.159902	0.169504							0.711	0.26807	0.108345	-0.0160205	0.0629895	0.828856	0.160442	0.557754	0.162885
0.712	0.696127	0.207105	0.121996	0.114996	0.627952	0.254913	0.156944	0.166572							0.712	0.273833	0.109266	-0.0180894	0.0636084	0.828327	0.160403	0.55407	0.162224
0.713	0.688782	0.203324	0.12028	0.112761	0.622754	0.250979	0.153705	0.164423							0.713	0.277416	0.109898	-0.0191551	0.0640903	0.825769	0.160673	0.548079	0.161726
0.714	0.688835	0.20095	0.114917	0.110957	0.617158	0.247188	0.143714	0.161607							0.714	0.280049	0.109949	-0.018107	0.0647953	0.830823	0.161455	0.5434	0.161305
0.715	0.685317	0.19675	0.113083	0.109886	0.611405	0.243428	0.139622	0.158714							0.715	0.281325	0.110461	-0.0199455	0.0648666	0.8343	0.16189	0.536761	0.15956
0.716	0.680139	0.195225	0.108861	0.108862	0.60482	0.238009	0.131914	0.155634							0.716	0.286327	0.111028	-0.0210904	0.0650294	0.840046	0.162125	0.531132	0.158966
0.717	0.67682	0.192256	0.106551	0.107979	0.594654	0.231956	0.129024	0.154165							0.717	0.289538	0.11156	-0.0195386	0.0655725	0.842493	0.162309	0.529811	0.158833
0.718	0.669747	0.188275	0.100316	0.106248	0.588308	0.225785	0.125179	0.152508							0.718	0.295851	0.112696	-0.0184028	0.0657398	0.852014	0.163904	0.525931	0.158831
0.719	0.665241	0.185534	0.097331	0.105251	0.584186	0.22257	0.122399	0.151983							0.719	0.300672	0.112989	-0.0177612	0.0667702	0.860616	0.165893	0.522765	0.159983
0.72	0.654364	0.180344	0.091439	0.102211	0.579708	0.217776	0.118418	0.150486							0.72	0.303452	0.113035	-0.0166153	0.06805	0.865152	0.166317	0.522076	0.15988
0.721	0.652795	0.178895	0.0896668	0.101052	0.57623	0.213893	0.108431	0.148008							0.721	0.307232	0.114174	-0.017648	0.0687855	0.874768	0.167543	0.520151	0.159432
0.722	0.646407	0.175756	0.0845568	0.0986133	0.566997	0.207909	0.105317	0.146365							0.722	0.308927	0.114748	-0.0158208	0.0696243	0.88558	0.168547	0.517932	0.158929
0.723	0.639239	0.173665	0.0822463	0.0966756	0.56495	0.205417	0.102229	0.143831							0.723	0.310944	0.114902	-0.0132961	0.0709691	0.888375	0.168124	0.518223	0.158756
0.724	0.635114	0.171077	0.0807384	0.0953367	0.55651	0.201277	0.0949226	0.139637							0.724	0.318209	0.116107	-0.0145629	0.0714355	0.896736	0.170154	0.51165	0.157602
0.725	0.634535	0.169548	0.0759473	0.0942689	0.548145	0.197882	0.0917003	0.138036							0.725	0.320684	0.116814	-0.0140551	0.0720823	0.902632	0.170452	0.505884	0.156976
0.726	0.631297	0.167616	0.0727989	0.0934441	0.535802	0.192084	0.0843512	0.136299							0.726	0.32421	0.117119	-0.0144315	0.0722406	0.907027	0.17106	0.505115	0.157136
0.727	0.62888	0.165247	0.0680364	0.0918733	0.535658	0.189541	0.0842044	0.135363							0.727	0.328888	0.117567	-0.0138486	0.0728368	0.912235	0.172055	0.5059	0.158013
0.728	0.622065	0.1629	0.0638128	0.0907578	0.52581	0.184438	0.0773923	0.132102							0.728	0.332572	0.117648	-0.0150336	0.073736	0.919192	0.172325	0.500655	0.157542
0.729	0.618361	0.161044	0.0613777	0.0899732	0.520771	0.180415	0.0715201	0.130515							0.729	0.335276	0.118153	-0.0168435	0.0742015	0.920691	0.173037	0.499035	0.157507
0.73	0.612462	0.159593	0.0580798	0.0892097	0.511284	0.175165	0.0699786	0.129343							0.73	0.338816	0.117939	-0.0152356	0.0750673	0.927689	0.174111	0.497406	0.157688
0.731	0.609444	0.158793	0.0547581	0.0890293	0.50498	0.172114	0.0666271	0.127957							0.731	0.340404	0.118691	-0.0130536	0.0760115	0.93605	0.175946	0.496251	0.158432
0.732	0.602726	0.157019	0.0522365	0.0884091	0.499575	0.170388	0.0613265	0.1261							0.732	0.344064	0.118763	-0.0124004	0.0768441	0.943441	0.176705	0.49169	0.158727
0.733	0.597232	0.155784	0.0484265	0.0875305	0.493164	0.167075	0.0546203	0.124035							0.733	0.346964	0.118915	-0.0111635	0.0778171	0.948017	0.177299	0.482158	0.157114
0.734	0.593817	0.15422	0.0436707	0.0863339	0.494304	0.16545	0.0480529	0.121998							0.734	0.347767	0.119173	-0.0118735	0.0783753	0.947925	0.177124	0.473989	0.155872
0.735	0.590972	0.152586	0.0390313	0.0854878	0.489571	0.162374	0.0414281	0.120316							0.735	0.351946	0.119744	-0.0103467	0.0786551	0.95834	0.178904	0.468186	0.155086
0.736	0.588316	0.151423	0.0320392	0.0836849	0.482099	0.159461	0.0364984	0.118433							0.736	0.360347	0.120205	-0.0120557	0.0793229	0.959303	0.179529	0.468276	0.155571
0.737	0.58569	0.150403	0.0302023	0.082547	0.478534	0.157319	0.0311269	0.116223							0.737	0.364297	0.12063	-0.0124624	0.0798688	0.966597	0.180889	0.467069	0.155473
0.738	0.582281	0.14869	0.0283102	0.0820649	0.477681	0.156368	0.0273029	0.115219							0.738	0.367459	0.120607	-0.0119709	0.0803785	0.969116	0.18087	0.464154	0.155244
0.739	0.580748	0.14817	0.0225305	0.0815916	0.473391	0.154269	0.0249157	0.113911							0.739	0.371898	0.12112	-0.00792937	0.0808756	0.973793	0.181061	0.459881	0.155319
0.74	0.577412	0.146913	0.0201254	0.0811633	0.463591	0.151392	0.0236749	0.112762							0.74	0.382698	0.121202	-0.00866119	0.081617	0.979003	0.180953	0.457882	0.155601
0.741	0.57165	0.145869	0.0185084	0.0807477	0.46007	0.150173	0.0168749	0.110906							0.741	0.385236	0.121083	-0.00583462	0.0815234	0.980866	0.180865	0.454718	0.155292
0.742	0.568512	0.145398	0.0143539	0.0794536	0.456453	0.148918	0.0121548	0.109467							0.742	0.389655	0.120805	-0.00563234	0.0814241	0.992698	0.181816	0.45242	0.155294
0.743	0.566218	0.144161	0.0120157	0.0784713	0.451541	0.148464	0.00647704	0.107553							0.743	0.395066	0.121524	-0.0054875	0.0820025	0.996432	0.182643	0.445845	0.154293
0.744	0.561343	0.142853	0.00900654	0.0775679	0.450496	0.148036	-0.00101866	0.106425							0.744	0.398525	0.121523	-0.00764843	0.0823939	0.996564	0.182292	0.443894	0.154429
0.745	0.555806	0.141994	0.00964425	0.0774234	0.446988	0.146766	-0.00679118	0.105123							0.745	0.40264	0.12121	-0.00388377	0.0833177	1.00414	0.182711	0.442286	0.15406
0.746	0.550305	0.140806	0.00626488	0.076692	0.444899	0.146244	-0.00999605	0.104311							0.746	0.404818	0.121754	-0.00545273	0.0831272	1.01065	0.182405	0.435049	0.152898
0.747	0.547605	0.139502	0.00491176	0.0762565	0.43971	0.145857	-0.0116114	0.103177							0.747	0.407613	0.121801	-0.00558933	0.0832812	1.01102	0.179995	0.439239	0.154757
0.748	0.543444	0.138168	0.00184161	0.07581	0.440873	0.145671	-0.0159747	0.101609							0.748	0.413552	0.121952	-0.0063756	0.0831697	1.01982	0.181377	0.431891	0.15375
0.749	0.538819	0.137054	-0.00113964	0.0748366	0.438107	0.144932	-0.019148	0.100062							0.749	0.416407	0.12201	-0.00616667	0.0835636	1.02716	0.182313	0.429629	0.153454
0.75	0.534224	0.136405	-0.00381259	0.0746226	0.42991	0.143307	-0.0225546	0.0989479							0.75	0.419404	0.122597	-0.00140125	0.084186	1.02913	0.182705	0.427558	0.153933
0.751	0.53179	0.135612	-0.00680988	0.0741302	0.430013	0.142909	-0.024005	0.0980786							0.751	0.425878	0.122155	-0.00170992	0.0840305	1.0322	0.183145	0.427244	0.153696
0.752	0.528401	0.135298	-0.00781305	0.0739723	0.430203	0.142055	-0.0311396	0.0962395							0.752	0.431149	0.121978	0.000903278	0.0854256	1.04365	0.18428	0.43011	0.154405
0.753	0.52774	0.13437	-0.0106559	0.0737124	0.430202	0.141733	-0.032826	0.0957136							0.753	0.437278	0.122294	-0.00116891	0.0863215	1.04598	0.184858	0.427421	0.153802
0.754	0.525193	0.1334	-0.0114996	0.0725709	0.427441	0.141264	-0.038557	0.0954141							0.754	0.443801	0.122487	-0.00029241	0.0869041	1.05459	0.187202	0.426675	0.15416
0.755	0.523662	0.132833	-0.0153616	0.0719008	0.425637	0.140883	-0.0450719	0.0937169							0.755	0.446659	0.122596	0.000634561	0.0868073	1.06057	0.18831	0.424661	0.154001
0.756	0.519752	0.131814	-0.0188517	0.0717878	0.429081	0.14159	-0.0484575	0.0928272							0.756	0.451811	0.122512	0.00165434	0.0872371	1.06654	0.189403	0.42394	0.155408
0.757	0.516119	0.130205	-0.0246826	0.0715164	0.425822	0.14154	-0.0487298	0.092636							0.757	0.456252	0.123111	0.00315802	0.0875141	1.06973	0.190347	0.420976	0.154925
0.758	0.512753	0.12983	-0.0290148	0.0706794	0.426758	0.14161	-0.0527548	0.091506							0.758	0.45987	0.123246	0.00122818	0.08753	1.07079	0.190114	0.416067	0.154717
0.759	0.509056	0.128893	-0.031966	0.0701275	0.426551	0.14108	-0.0566925	0.0912259							0.759	0.464659	0.12399	0.00258901	0.0874026	1.0714	0.190065	0.411451	0.153771
0.76	0.506709	0.127941	-0.0306497	0.0702568	0.42502	0.140715	-0.0577455	0.0909475							0.76	0.470845	0.123599	0.00256146	0.0877194	1.07958	0.190533	0.412689	0.154275
0.761	0.50365	0.127971	-0.032475	0.0703477	0.425478	0.140776	-0.0585947	0.0906299							0.761	0.474884	0.123682	0.00361264	0.0881668	1.08544	0.191066	0.409546	0.152774
0.762	0.494969	0.127046	-0.0381633	0.0701902	0.421868	0.141183	-0.059558	0.0901226							0.762	0.477116	0.123356	0.00346977	0.0883315	1.0818	0.190504	0.410951	0.152807
0.763	0.490307	0.126191	-0.0403531	0.0697048	0.425423	0.141333	-0.0642285	0.0890938							0.763	0.484054	0.123547	0.00598465	0.0888343	1.08267	0.190993	0.413009	0.154427
0.764	0.487069	0.124757	-0.0414938	0.0695276	0.424358	0.140626	-0.0680486	0.0882284							0.764	0.488276	0.123268	0.00483447	0.0898901	1.09509	0.191544	0.411161	0.154707
0.765	0.484381	0.124028	-0.0440884	0.069309	0.422468	0.140547	-0.0682018	0.0887233							0.765	0.492194	0.123257	0.00574132	0.0906272	1.10254	0.19218	0.413826	0.155749
0.766	0.481145	0.123504	-0.0447334	0.0691178	0.421328	0.140395	-0.0702653	0.088445							0.766	0.496773	0.123279	0.00699695	0.0911502	1.10348	0.192679	0.415978	0.156223
0.767	0.474783	0.123114	-0.0453343	0.0689376	0.418515	0.139638	-0.0709692	0.0883137							0.767	0.50418	0.123398	0.00916081	0.0916624	1.10488	0.193247	0.4127	0.15528
0.768	0.470191	0.122588	-0.0464317	0.0690147	0.416386	0.138695	-0.0745129	0.0878097							0.768	0.510009	0.122793	0.00818591	0.0918497	1.11424	0.19477	0.410535	0.155177
0.769	0.463595	0.120806	-0.045959	0.0687027	0.417014	0.139661	-0.0775505	0.0869791							0.769	0.51432	0.122931	0.00788348	0.0924789	1.11294	0.193806	0.406349	0.154726
0.77	0.458786	0.120597	-0.0443687	0.068386	0.416291	0.140575	-0.0783022	0.0865143							0.77	0.519553	0.1233	0.00891007	0.0934946	1.12324	0.195914	0.408919	0.155934
0.771	0.456178	0.119971	-0.0450654	0.0681888	0.414231	0.140261	-0.0802818	0.0863617							0.771	0.524676	0.123108	0.0111912	0.0942481	1.13054	0.196087	0.409091	0.15549
0.772	0.457074	0.119354	-0.0492326	0.0673755	0.414133	0.140397	-0.0833011	0.085619							0.772	0.527802	0.123453	0.0108161	0.0943216	1.13812	0.196931	0.410013	0.156404
0.773	0.454554	0.118547	-0.0499211	0.0671829	0.410919	0.139937	-0.0842556	0.0857374							0.773	0.527286	0.123026	0.0122006	0.0939966	1.14557	0.19802	0.410324	0.15666
0.774	0.45065	0.118163	-0.0525905	0.0669769	0.414545	0.140989	-0.0894699	0.0848054							0.774	0.532852	0.124422	0.012998	0.0938712	1.15272	0.198901	0.411512	0.157567
0.775	0.445777	0.118167	-0.0555702	0.0664285	0.416514	0.140655	-0.0921674	0.0844962							0.775	0.53678	0.124653	0.0124188	0.0945934	1.15682	0.19964	0.412469	0.157982
0.776	0.442568	0.117417	-0.0551071	0.0662422	0.418215	0.141569	-0.0933887	0.0846898							0.776	0.54251	0.124891	0.0138203	0.0947737	1.16077	0.199803	0.413015	0.157994
0.777	0.437663	0.11553	-0.057508	0.0659001	0.415906	0.141405	-0.0946247	0.0847237							0.777	0.545489	0.123934	0.0185428	0.0957727	1.16535	0.199562	0.412668	0.157929
0.778	0.434672	0.114692	-0.059759	0.065927	0.414606	0.141436	-0.096715	0.0845502							0.778	0.55136	0.123547	0.0193122	0.0965178	1.16967	0.198617	0.410554	0.158263
0.779	0.430029	0.114117	-0.0575965	0.0665079	0.417829	0.142104	-0.100151	0.0841021							0.779	0.555497	0.12318	0.020612	0.096823	1.17004	0.199038	0.413418	0.159595
0.78	0.42605	0.114076	-0.058841	0.0669228	0.41972	0.142046	-0.102343	0.084725							0.78	0.563045	0.122903	0.0218987	0.0970238	1.16857	0.19938	0.412863	0.159415
0.781	0.419845	0.112833	-0.0594519	0.0668767	0.422692	0.142266	-0.105806	0.0838934							0.781	0.567034	0.123506	0.0224615	0.096929	1.17226	0.200302	0.410298	0.15928
0.782	0.41616	0.111692	-0.0628456	0.066794	0.422056	0.142691	-0.109537	0.0832903							0.782	0.571371	0.123345	0.0214647	0.0972299	1.17586	0.199912	0.410306	0.159684
0.783	0.412143	0.111038	-0.0640342	0.0667233	0.424274	0.142656	-0.111098	0.0831904							0.783	0.575449	0.122825	0.0237432	0.0975119	1.17667	0.201024	0.412849	0.159541
0.784	0.408983	0.109998	-0.0645232	0.0665755	0.42517	0.143929	-0.11052	0.0832222							0.784	0.58332	0.123129	0.0221483	0.0974874	1.17772	0.200639	0.412495	0.158785
0.785	0.407758	0.10938	-0.0667188	0.0663441	0.428602	0.144062	-0.110788	0.0829196							0.785	0.587899	0.122995	0.0188437	0.0971949	1.18345	0.201064	0.412414	0.158641
0.786	0.401325	0.108316	-0.0668341	0.0663714	0.427428	0.143724	-0.111513	0.082292							0.786	0.5936	0.123131	0.0170077	0.0972205	1.18846	0.201333	0.409437	0.15817
0.787	0.402499	0.107759	-0.0663133	0.0662275	0.429876	0.144629	-0.114753	0.0819945							0.787	0.597046	0.122776	0.0159699	0.0970459	1.19155	0.201249	0.40694	0.158419
0.788	0.400425	0.107035	-0.0676802	0.0661758	0.430232	0.144422	-0.117773	0.0819329							0.788	0.604305	0.123256	0.0147898	0.0974741	1.19165	0.20131	0.405363	0.15848
0.789	0.396241	0.106519	-0.0682014	0.0660787	0.431919	0.14392	-0.118361	0.0817727							0.789	0.607323	0.123372	0.0168983	0.0977663	1.19381	0.202053	0.408374	0.158946
0.79	0.394788	0.106951	-0.0677437	0.0660666	0.430509	0.144295	-0.121017	0.0816152							0.79	0.613825	0.123771	0.017008	0.0981631	1.19718	0.201562	0.407831	0.158668
0.791	0.392847	0.106586	-0.0714521	0.066018	0.430258	0.144005	-0.125314	0.08242							0.791	0.614209	0.123688	0.0182118	0.0982425	1.1938	0.201501	0.408748	0.158363
0.792	0.390854	0.106503	-0.0734379	0.0662209	0.427892	0.143042	-0.127435	0.0822083							0.792	0.618879	0.123648	0.0211773	0.0995271	1.19732	0.202202	0.406634	0.157885
0.793	0.385567	0.106112	-0.0751316	0.0664997	0.426891	0.143201	-0.130193	0.0817213							0.793	0.620142	0.123325	0.021412	0.100092	1.20416	0.203187	0.402594	0.156415
0.794	0.382741	0.105927	-0.0750237	0.0668282	0.428103	0.144638	-0.132194	0.0812557							0.794	0.624831	0.123702	0.0240482	0.100903	1.20822	0.20308	0.401952	0.156243
0.795	0.379955	0.104958	-0.0760922	0.0669848	0.423034	0.14369	-0.137339	0.0806043							0.795	0.630032	0.123857	0.0256588	0.101387	1.2124	0.203172	0.399427	0.15546
0.796	0.377789	0.10429	-0.0766393	0.0672609	0.419586	0.143291	-0.139754	0.080161							0.796	0.632654	0.124389	0.0243556	0.101522	1.21542	0.2041	0.403299	0.15656
0.797	0.37572	0.104165	-0.0772529	0.0672614	0.411517	0.142154	-0.142548	0.0793975							0.797	0.635031	0.125406	0.0224639	0.101637	1.21867	0.204407	0.403608	0.156972
0.798	0.372236	0.103973	-0.0789031	0.0674254	0.411828	0.142146	-0.146079	0.078699							0.798	0.639816	0.126152	0.0234635	0.101395	1.2245	0.20612	0.400569	0.156591
0.799	0.367482	0.103743	-0.0784706	0.067488	0.41146	0.141972	-0.149246	0.077785							0.799	0.642487	0.126193	0.0239792	0.101365	1.22303	0.205941	0.402907	0.156828
0.8	0.365512	0.103096	-0.0803607	0.0672222	0.412265	0.141909	-0.151004	0.0775938							0.8	0.645043	0.125575	0.0245373	0.101571	1.22498	0.207903	0.399822	0.157002
0.801	0.362455	0.102932	-0.0798653	0.0672816	0.410703	0.142111	-0.153069	0.0775452							0.801	0.651645	0.12597	0.0240863	0.101618	1.22734	0.20837	0.394308	0.155472
0.802	0.361115	0.103004	-0.0816308	0.066995	0.408133	0.142326	-0.155738	0.077297							0.802	0.658283	0.127197	0.0233186	0.101277	1.22945	0.208224	0.396056	0.155178
0.803	0.357943	0.102192	-0.0836306	0.0667118	0.404934	0.143492	-0.158412	0.0766865							0.803	0.663358	0.128052	0.0241001	0.101626	1.23352	0.208459	0.3933	0.155247
0.804	0.35365	0.102271	-0.0849286	0.066897	0.407625	0.145066	-0.158917	0.0766146							0.804	0.664244	0.128791	0.0252881	0.102096	1.23901	0.210998	0.39616	0.155297
0.805	0.357072	0.102337	-0.0873175	0.0668197	0.407857	0.146521	-0.158916	0.0767706							0.805	0.666511	0.128946	0.0240216	0.101959	1.24567	0.210842	0.392368	0.154436
0.806	0.350912	0.102266	-0.0898538	0.0668977	0.406705	0.146529	-0.158528	0.0765745							0.806	0.6723	0.129325	0.0264912	0.10301	1.25462	0.212087	0.388771	0.154652
0.807	0.348505	0.102275	-0.0905989	0.0670565	0.407759	0.14725	-0.162524	0.0757524							0.807	0.677327	0.131316	0.0268144	0.102955	1.26021	0.213947	0.387259	0.154283
0.808	0.344967	0.101845	-0.0920769	0.0671597	0.407235	0.148912	-0.162011	0.076082							0.808	0.680986	0.13153	0.0276968	0.103382	1.27152	0.214399	0.384596	0.154917
0.809	0.34257	0.101698	-0.0950489	0.0669053	0.409266	0.149287	-0.16221	0.0759846							0.809	0.685904	0.132293	0.0288152	0.103426	1.27192	0.215809	0.387593	0.155237
0.81	0.341388	0.101215	-0.0961754	0.0675316	0.410211	0.149955	-0.165424	0.0756558							0.81	0.687934	0.13298	0.0291357	0.103858	1.27245	0.216115	0.387037	0.154772
0.811	0.336708	0.100947	-0.0974854	0.0675361	0.413575	0.150135	-0.166484	0.07576							0.811	0.691849	0.133756	0.0274421	0.104178	1.27086	0.215476	0.386086	0.154696
0.812	0.337237	0.101969	-0.0969469	0.067908	0.418236	0.150175	-0.168145	0.0756153							0.812	0.701915	0.134586	0.0315932	0.104842	1.28062	0.219275	0.388042	0.154898
0.813	0.33636	0.102098	-0.0949955	0.0679205	0.415379	0.149504	-0.17018	0.0751982							0.813	0.705568	0.134702	0.0333277	0.105483	1.28835	0.220297	0.386337	0.154377
0.814	0.333351	0.101937	-0.0953724	0.0681219	0.414385	0.149953	-0.171952	0.0751467							0.814	0.712185	0.13646	0.0323735	0.105479	1.29095	0.220448	0.383865	0.153638
0.815	0.333792	0.10174	-0.0904959	0.0686494	0.414148	0.150042	-0.175663	0.0745123							0.815	0.720203	0.138413	0.0321865	0.105147	1.29334	0.220035	0.383872	0.154015
0.816	0.332084	0.10177	-0.0919972	0.0690535	0.411578	0.150953	-0.174149	0.0743127							0.816	0.72537	0.138736	0.0339274	0.105903	1.29615	0.220935	0.384248	0.154225
0.817	0.330832	0.101917	-0.0916407	0.0695313	0.408643	0.151494	-0.172291	0.07444							0.817	0.726928	0.139297	0.0326741	0.105654	1.30208	0.224358	0.385585	0.154952
0.818	0.330197	0.102138	-0.0935654	0.0696473	0.407235	0.152077	-0.17259	0.0740707							0.818	0.731387	0.139875	0.0325816	0.104968	1.30627	0.224308	0.38562	0.154696
0.819	0.326835	0.101724	-0.0958234	0.069635	0.405031	0.151982	-0.174075	0.0741901							0.819	0.736453	0.141608	0.0345616	0.105203	1.30485	0.224883	0.386117	0.155177
0.82	0.326862	0.102261	-0.0957117	0.0695613	0.404434	0.1521	-0.175696	0.0742844							0.82	0.741221	0.142867	0.0388505	0.105674	1.30781	0.226495	0.386945	0.155824
0.821	0.32788	0.102561	-0.098306	0.0697889	0.404072	0.154193	-0.176716	0.0742708							0.821	0.744129	0.142836	0.0393946	0.105989	1.31641	0.228987	0.386566	0.15495
0.822	0.329261	0.10232	-0.0977263	0.0698733	0.399624	0.153492	-0.176809	0.0740934							0.822	0.746445	0.143081	0.0402129	0.105842	1.32178	0.2298	0.38519	0.155074
0.823	0.329512	0.102551	-0.100351	0.0692019	0.399553	0.153425	-0.178347	0.0739979							0.823	0.752202	0.144403	0.0407765	0.106111	1.3205	0.230039	0.384599	0.154871
0.824	0.327383	0.101751	-0.101517	0.0694918	0.400888	0.152768	-0.178778	0.0738677							0.824	0.761585	0.14699	0.0441949	0.106238	1.32325	0.230353	0.383545	0.153738
0.825	0.32053	0.101456	-0.10342	0.0693836	0.399907	0.152895	-0.182286	0.0733143							0.825	0.765562	0.14825	0.0429979	0.10603	1.32526	0.231831	0.385046	0.153702
0.826	0.319027	0.101669	-0.105149	0.0697531	0.399196	0.153999	-0.18434	0.0731055							0.826	0.772824	0.151333	0.0438501	0.106411	1.32848	0.232682	0.383756	0.154284
0.827	0.319778	0.101925	-0.10779	0.0696199	0.400048	0.155265	-0.18513	0.0728896							0.827	0.775468	0.152397	0.0452515	0.107036	1.33113	0.234095	0.378904	0.153297
0.828	0.319784	0.101478	-0.109229	0.0698067	0.401152	0.155792	-0.185847	0.0727703							0.828	0.782298	0.155129	0.0460212	0.107179	1.33635	0.236294	0.375119	0.151973
0.829	0.319072	0.101684	-0.110797	0.0699271	0.401722	0.156423	-0.18764	0.0728351							0.829	0.787117	0.157635	0.0465556	0.10716	1.3395	0.237499	0.377967	0.151879
0.83	0.317217	0.102621	-0.111723	0.0698492	0.399215	0.156625	-0.189731	0.0721401							0.83	0.786585	0.158627	0.0477079	0.107679	1.34485	0.239403	0.375865	0.151008
0.831	0.314493	0.102572	-0.113175	0.0703003	0.401408	0.157101	-0.195588	0.0716275							0.831	0.794058	0.160487	0.0443592	0.107711	1.35258	0.241071	0.377	0.150916
0.832	0.312487	0.102137	-0.114317	0.0705927	0.402191	0.157037	-0.195473	0.0716676							0.832	0.796693	0.161497	0.0442197	0.108341	1.35896	0.240862	0.373149	0.150351
0.833	0.308036	0.102251	-0.115924	0.0707375	0.404747	0.157075	-0.195039	0.0716019							0.833	0.803524	0.163198	0.044413	0.108579	1.36313	0.24269	0.375089	0.151099
0.834	0.305075	0.10228	-0.118066	0.0708406	0.407374	0.158577	-0.195456	0.0716162							0.834	0.809437	0.165119	0.045289	0.108376	1.36387	0.243618	0.379876	0.15184
0.835	0.306777	0.101935	-0.120391	0.0708777	0.40694	0.158455	-0.196209	0.0711344							0.835	0.8146	0.166828	0.0461135	0.108447	1.36868	0.245322	0.381392	0.151928
0.836	0.304337	0.101679	-0.120919	0.0711911	0.409592	0.159507	-0.19811	0.0713675							0.836	0.820855	0.168643	0.0438783	0.108291	1.37199	0.246697	0.381648	0.151848
0.837	0.302816	0.102034	-0.121317	0.071411	0.408694	0.158571	-0.199098	0.070965							0.837	0.823422	0.171527	0.04211	0.108581	1.37143	0.248043	0.382221	0.152494
0.838	0.29951	0.101651	-0.122736	0.0715372	0.408301	0.159693	-0.202279	0.0708878							0.838	0.830697	0.174275	0.0460302	0.109774	1.37203	0.249521	0.379841	0.152027
0.839	0.300874	0.101895	-0.125252	0.0712527	0.409317	0.159969	-0.19934	0.0716882							0.839	0.841392	0.177298	0.0471941	0.110202	1.37353	0.24873	0.386672	0.153109
0.84	0.301107	0.102298	-0.124804	0.0717853	0.407231	0.160661	-0.201074	0.0719127							0.84	0.846786	0.178876	0.0465601	0.110199	1.37793	0.250728	0.385963	0.153159
0.841	0.30062	0.102205	-0.125527	0.0717338	0.406982	0.160936	-0.200472	0.0719181							0.841	0.850108	0.18026	0.0478306	0.110281	1.37779	0.253698	0.387216	0.15323
0.842	0.298551	0.102017	-0.126726	0.0718396	0.405596	0.160987	-0.194927	0.0721194							0.842	0.853903	0.182726	0.0500617	0.110713	1.37938	0.254446	0.384735	0.152705
0.843	0.298338	0.102664	-0.127508	0.0717452	0.404617	0.160692	-0.191203	0.0719374							0.843	0.858101	0.184852	0.0493303	0.110516	1.38329	0.254594	0.383534	0.152306
0.844	0.299918	0.103384	-0.126511	0.0718063	0.402593	0.160854	-0.190262	0.0720309							0.844	0.862838	0.187141	0.0495359	0.11068	1.38666	0.25576	0.381934	0.152263
0.845	0.296666	0.103714	-0.130425	0.0719128	0.397519	0.160714	-0.191123	0.0727089							0.845	0.866927	0.190069	0.0499388	0.111155	1.39443	0.259819	0.381504	0.152172
0.846	0.29591	0.103716	-0.131896	0.0720179	0.397371	0.161242	-0.19152	0.0728248							0.846	0.871794	0.191679	0.0506958	0.111346	1.4002	0.260635	0.38063	0.15161
0.847	0.296781	0.104013	-0.128837	0.0723068	0.401094	0.162507	-0.192276	0.0728005							0.847	0.877441	0.193508	0.0519965	0.112073	1.40549	0.263217	0.380547	0.151838
0.848	0.296283	0.104031	-0.129269	0.072522	0.400792	0.162596	-0.192891	0.0723617							0.848	0.884884	0.197019	0.0518434	0.112812	1.40657	0.263447	0.374855	0.151716
0.849	0.296681	0.1041	-0.129892	0.0727894	0.396055	0.161763	-0.19048	0.072764							0.849	0.884358	0.199416	0.0511582	0.112959	1.41907	0.266677	0.376243	0.152387
0.85	0.298629	0.104628	-0.130267	0.0732344	0.393419	0.161511	-0.190294	0.072807							0.85	0.890516	0.201189	0.0521361	0.113784	1.42036	0.2674	0.380053	0.153995
0.851	0.295243	0.10465	-0.130421	0.0737079	0.389679	0.162021	-0.190744	0.0726022							0.851	0.893565	0.203667	0.0538272	0.1154	1.42531	0.270124	0.382504	0.15521
0.852	0.290248	0.10427	-0.129438	0.0737947	0.389133	0.163253	-0.186826	0.0729875							0.852	0.900678	0.207196	0.0518113	0.114973	1.43003	0.271867	0.382183	0.154924
0.853	0.289796	0.104197	-0.130323	0.073944	0.386268	0.162828	-0.186551	0.0727293							0.853	0.906501	0.209398	0.0514229	0.115307	1.43915	0.273932	0.38262	0.154813
0.854	0.288454	0.10424	-0.130948	0.0740058	0.382472	0.162419	-0.186072	0.0727842							0.854	0.907363	0.210451	0.0505358	0.115741	1.4454	0.27635	0.38002	0.154491
0.855	0.285024	0.104846	-0.129668	0.0741852	0.381835	0.162192	-0.18538	0.0729972							0.855	0.908632	0.211748	0.0493199	0.11634	1.44914	0.27707	0.381496	0.155019
0.856	0.285294	0.10474	-0.129125	0.074309	0.385026	0.16305	-0.183677	0.0732432							0.856	0.918301	0.217001	0.0528415	0.117979	1.45418	0.279313	0.380321	0.155122
0.857	0.289592	0.106394	-0.127541	0.0746512	0.383302	0.162461	-0.184628	0.0733873							0.857	0.922788	0.218325	0.0519284	0.118436	1.46037	0.282542	0.379473	0.154747
0.858	0.290522	0.106436	-0.126343	0.074518	0.385228	0.162395	-0.18523	0.0736289							0.858	0.926985	0.220575	0.0508072	0.118371	1.46711	0.285839	0.377063	0.154026
0.859	0.288627	0.105836	-0.126999	0.0746408	0.384142	0.163524	-0.185306	0.0737763							0.859	0.932746	0.223366	0.049965	0.118648	1.46871	0.288207	0.379854	0.15532
0.86	0.28869	0.106321	-0.12739	0.0748551	0.386709	0.164121	-0.186101	0.0742197							0.86	0.940106	0.225286	0.0503466	0.11895	1.47336	0.289295	0.377285	0.15529
0.861	0.289754	0.106952	-0.128799	0.0752833	0.385303	0.163813	-0.186294	0.0740689							0.861	0.942644	0.226721	0.0525405	0.119541	1.46875	0.288696	0.375513	0.155273
0.862	0.286678	0.106722	-0.129858	0.0750744	0.382464	0.163953	-0.185417	0.073984							0.862	0.945477	0.228705	0.0525077	0.120376	1.47918	0.294099	0.371297	0.154737
0.863	0.288518	0.107322	-0.1315	0.0751843	0.378032	0.162666	-0.187387	0.0734525							0.863	0.948386	0.231008	0.05121	0.12044	1.48896	0.300514	0.375522	0.155459
0.864	0.288021	0.107722	-0.136221	0.0747733	0.379308	0.163967	-0.188724	0.0735888							0.864	0.949061	0.23215	0.0526405	0.120504	1.4989	0.303732	0.375637	0.155195
0.865	0.288316	0.10945	-0.137005	0.0745064	0.379678	0.164352	-0.189005	0.0736191							0.865	0.957007	0.234243	0.0515119	0.120959	1.50401	0.306903	0.377108	0.15552
0.866	0.286388	0.109563	-0.139243	0.0749171	0.379622	0.163456	-0.189724	0.0733589							0.866	0.964007	0.237094	0.052691	0.1215	1.51121	0.311421	0.376135	0.155831
0.867	0.286778	0.110385	-0.142853	0.0751199	0.380263	0.164374	-0.188052	0.0738803							0.867	0.974937	0.242761	0.0522374	0.12169	1.51177	0.31266	0.376711	0.156291
0.868	0.284014	0.110319	-0.142503	0.0756503	0.3809	0.164758	-0.186307	0.0741861							0.868	0.980855	0.245018	0.0498886	0.121903	1.51908	0.315175	0.373895	0.156399
0.869	0.28233	0.110106	-0.14255	0.0759447	0.376498	0.1647	-0.186341	0.074308							0.869	0.982461	0.246587	0.0477995	0.122477	1.52233	0.318593	0.375462	0.156981
0.87	0.282035	0.110385	-0.143029	0.0760373	0.374859	0.164972	-0.187622	0.0739657							0.87	0.985493	0.249322	0.0456724	0.122334	1.52337	0.321717	0.376855	0.158022
0.871	0.279813	0.110666	-0.146267	0.075609	0.372047	0.164417	-0.187396	0.0743302							0.871	0.990539	0.251888	0.0452419	0.121659	1.52553	0.324136	0.376319	0.158988
0.872	0.280402	0.111382	-0.149971	0.0748109	0.371828	0.165951	-0.186956	0.0748501							0.872	0.995686	0.255135	0.044581	0.121542	1.52769	0.326709	0.374019	0.158775
0.873	0.280229	0.111877	-0.150807	0.0752021	0.37002	0.165373	-0.187177	0.0749889							0.873	1.00088	0.256652	0.042765	0.122042	1.52813	0.32636	0.372175	0.158704
0.874	0.27964	0.111738	-0.152432	0.0750025	0.372937	0.167257	-0.188073	0.0748396							0.874	1.00723	0.259253	0.0376759	0.122058	1.53254	0.328551	0.37172	0.159911
0.875	0.279389	0.111361	-0.154652	0.0751417	0.374629	0.168379	-0.187965	0.0749997							0.875	1.00641	0.259694	0.0384566	0.122049	1.53689	0.330763	0.372234	0.160082
0.876	0.278982	0.112013	-0.154469	0.0755683	0.375489	0.168381	-0.184338	0.0761292							0.876	1.00946	0.261163	0.0384473	0.122185	1.54633	0.334403	0.374046	0.161132
0.877	0.279712	0.112279	-0.153933	0.0755104	0.379648	0.169235	-0.182614	0.0770141							0.877	1.01797	0.262627	0.0388832	0.122662	1.55048	0.337772	0.370587	0.162315
0.878	0.278504	0.112984	-0.155565	0.0749699	0.379495	0.170336	-0.183997	0.0775597							0.878	1.0191	0.26273	0.0417914	0.123592	1.55106	0.337007	0.368776	0.162289
0.879	0.280617	0.113377	-0.156264	0.0750098	0.382258	0.170172	-0.18233	0.0783542							0.879	1.0268	0.266228	0.0408688	0.123805	1.55869	0.338989	0.372262	0.163748
0.88	0.278592	0.113364	-0.156223	0.0749465	0.381089	0.169945	-0.180712	0.079139							0.88	1.03491	0.269609	0.0416715	0.123846	1.56364	0.340746	0.373293	0.164677
0.881	0.278459	0.11326	-0.157091	0.075506	0.381112	0.170235	-0.182966	0.0790618							0.881	1.03773	0.270993	0.0390954	0.124265	1.57126	0.342665	0.372535	0.164916
0.882	0.279734	0.113529	-0.157189	0.0754058	0.381192	0.171237	-0.182621	0.0792293							0.882	1.03868	0.272034	0.0371488	0.123964	1.58119	0.346857	0.372367	0.165687
0.883	0.279491	0.114175	-0.157947	0.0758633	0.381633	0.17212	-0.181966	0.0793672							0.883	1.04045	0.273903	0.0343029	0.123139	1.5892	0.351171	0.37362	0.166067
0.884	0.282199	0.114443	-0.159399	0.0759197	0.382351	0.172389	-0.179281	0.0802596							0.884	1.04831	0.276166	0.0318409	0.123382	1.59108	0.351774	0.375247	0.167385
0.885	0.279956	0.114728	-0.159207	0.0759718	0.380533	0.171633	-0.17743	0.0809615							0.885	1.04896	0.278036	0.0351656	0.124839	1.60176	0.356412	0.374465	0.167971
0.886	0.279181	0.114948	-0.160756	0.0760944	0.378035	0.171713	-0.177232	0.0814018							0.886	1.05308	0.281591	0.0352482	0.125439	1.6072	0.358792	0.373446	0.168245
0.887	0.277133	0.115181	-0.160724	0.0761451	0.37577	0.173156	-0.178187	0.0816084							0.887	1.05417	0.28287	0.0370052	0.125943	1.61555	0.36232	0.370112	0.168304
0.888	0.275714	0.11485	-0.161597	0.0761316	0.373346	0.172958	-0.177518	0.0819696							0.888	1.05973	0.286962	0.0351619	0.125907	1.62416	0.363791	0.37157	0.169813
0.889	0.273321	0.114558	-0.16221	0.0762492	0.368444	0.172169	-0.178848	0.0824964							0.889	1.06155	0.287966	0.0342964	0.126367	1.62513	0.364668	0.371981	0.169869
0.89	0.273493	0.114032	-0.162125	0.0763564	0.365426	0.171499	-0.177246	0.0835293							0.89	1.06686	0.290725	0.0307117	0.125714	1.62731	0.366377	0.374461	0.171231
0.891	0.27348	0.11332	-0.161737	0.0770833	0.366191	0.171575	-0.178405	0.0841163							0.891	1.06805	0.294715	0.0327279	0.127378	1.63529	0.371725	0.370111	0.172047
0.892	0.272576	0.113547	-0.161847	0.0770624	0.36835	0.17202	-0.176226	0.0848677							0.892	1.07279	0.297737	0.0310177	0.128199	1.64536	0.375648	0.367753	0.172116
0.893	0.271782	0.113634	-0.161695	0.0776417	0.367569	0.17198	-0.174247	0.085559							0.893	1.07298	0.299967	0.0286367	0.128578	1.6408	0.376627	0.368946	0.172926
0.894	0.271509	0.114286	-0.160445	0.077805	0.367428	0.171683	-0.173675	0.0862103							0.894	1.07525	0.302466	0.0261754	0.128603	1.64538	0.377236	0.372373	0.173211
0.895	0.272317	0.114283	-0.15906	0.0777186	0.365093	0.170838	-0.173492	0.0865211							0.895	1.07618	0.304715	0.0257392	0.128622	1.65507	0.379388	0.371156	0.1735
0.896	0.27465	0.115407	-0.161261	0.0776476	0.364917	0.170745	-0.172674	0.0866408							0.896	1.07688	0.306113	0.0243606	0.128478	1.66154	0.383536	0.366743	0.174159
0.897	0.275728	0.115644	-0.15754	0.0786765	0.365244	0.170484	-0.17165	0.0869295							0.897	1.07672	0.3073	0.0234437	0.128772	1.672	0.38876	0.367393	0.174941
0.898	0.273867	0.115734	-0.158684	0.0784671	0.369037	0.172044	-0.171682	0.0875458							0.898	1.07868	0.309357	0.0245538	0.129893	1.67105	0.390588	0.359631	0.174192
0.899	0.273878	0.115496	-0.157195	0.078563	0.367398	0.170661	-0.170425	0.0879599							0.899	1.0836	0.312315	0.024261	0.130217	1.67106	0.38994	0.358999	0.174754
0.9	0.275388	0.115594	-0.157308	0.0793893	0.366952	0.170828	-0.168081	0.0881541							0.9	1.08731	0.314275	0.0240782	0.13037	1.67737	0.391597	0.356922	0.174917
0.901	0.275568	0.116044	-0.155695	0.0798962	0.368295	0.171195	-0.167367	0.0884514							0.901	1.08801	0.316213	0.0215129	0.128839	1.68214	0.394272	0.357338	0.176013
0.902	0.273594	0.115818	-0.156092	0.079922	0.366714	0.171924	-0.169399	0.0883874							0.902	1.08812	0.316399	0.0217284	0.129237	1.69044	0.398626	0.35446	0.176536
0.903	0.274043	0.116139	-0.158244	0.0795794	0.36567	0.171926	-0.167771	0.0885677							0.903	1.08816	0.320148	0.0196732	0.128897	1.69226	0.399767	0.347532	0.176516
0.904	0.276726	0.116568	-0.158321	0.0797964	0.365731	0.17134	-0.16785	0.0890512							0.904	1.0874	0.319999	0.018467	0.128763	1.70011	0.40331	0.346836	0.17637
0.905	0.277812	0.117162	-0.160567	0.0799169	0.366956	0.171203	-0.16809	0.0893203							0.905	1.09072	0.32362	0.0179287	0.129501	1.70461	0.406797	0.343779	0.176151
0.906	0.276507	0.117334	-0.159131	0.0798759	0.36808	0.171196	-0.168145	0.0895756							0.906	1.09359	0.326017	0.018889	0.12981	1.70526	0.408133	0.34564	0.177
0.907	0.276289	0.117538	-0.155109	0.0801673	0.36293	0.16959	-0.166306	0.0905511							0.907	1.09642	0.327085	0.0192382	0.129946	1.71116	0.410941	0.341786	0.176422
0.908	0.275577	0.117723	-0.151335	0.0808024	0.36427	0.168777	-0.167443	0.0912808							0.908	1.09838	0.329427	0.0167037	0.130027	1.71744	0.412645	0.341871	0.176305
0.909	0.277057	0.118399	-0.151312	0.0808218	0.363092	0.169068	-0.16736	0.0916032							0.909	1.09943	0.331612	0.0194052	0.130924	1.72569	0.416232	0.344022	0.178425
0.91	0.277451	0.118949	-0.150305	0.0806386	0.362098	0.167727	-0.167497	0.0917755							0.91	1.10147	0.333297	0.0181534	0.131094	1.73257	0.420962	0.344006	0.177006
0.911	0.278135	0.120073	-0.153031	0.0801155	0.362513	0.166966	-0.167601	0.0918717							0.911	1.10311	0.334873	0.0185603	0.13143	1.73598	0.421713	0.343502	0.177208
0.912	0.278334	0.120091	-0.152376	0.079843	0.362523	0.166371	-0.169717	0.0914498							0.912	1.10606	0.336279	0.018019	0.131382	1.73931	0.42205	0.34534	0.178124
0.913	0.280983	0.120148	-0.152533	0.0797583	0.362323	0.165245	-0.168996	0.0920191							0.913	1.10698	0.337165	0.018377	0.131677	1.74396	0.423329	0.344061	0.180005
0.914	0.284259	0.120528	-0.151457	0.0799552	0.355536	0.16398	-0.167523	0.0920728							0.914	1.10772	0.337541	0.0168232	0.131898	1.75757	0.427166	0.340833	0.179441
0.915	0.285445	0.121395	-0.1525	0.0799129	0.358283	0.166235	-0.166406	0.0923275							0.915	1.10954	0.339315	0.0156789	0.131445	1.76417	0.429492	0.339706	0.180116
0.916	0.288279	0.12197	-0.152516	0.0792401	0.357973	0.166314	-0.166787	0.0925135							0.916	1.11041	0.340026	0.0140579	0.131752	1.76649	0.430769	0.333916	0.179399
0.917	0.288804	0.121906	-0.154169	0.0788126	0.358795	0.166508	-0.164297	0.0930781							0.917	1.11102	0.341197	0.0124019	0.131615	1.77278	0.43383	0.331771	0.178496
0.918	0.285993	0.122214	-0.153649	0.0784969	0.361135	0.16608	-0.166486	0.0927775							0.918	1.10986	0.339867	0.0122922	0.13155	1.7782	0.437044	0.331806	0.178399
0.919	0.285818	0.122382	-0.155186	0.0781169	0.361499	0.166532	-0.163758	0.0927509							0.919	1.10824	0.339848	0.0114257	0.131869	1.78086	0.439848	0.337697	0.180946
0.92	0.288623	0.123791	-0.157474	0.0779694	0.357427	0.165105	-0.163633	0.0930385							0.92	1.10627	0.340534	0.0113018	0.131856	1.79241	0.444448	0.340558	0.181672
0.921	0.290861	0.124356	-0.158786	0.0780749	0.354712	0.164444	-0.163898	0.0935486							0.921	1.10531	0.339662	0.013245	0.13321	1.79272	0.446005	0.338412	0.181844
0.922	0.292151	0.125169	-0.160064	0.0775739	0.356763	0.164785	-0.160712	0.0939724							0.922	1.10577	0.341856	0.0105766	0.132671	1.79292	0.448287	0.339503	0.183144
0.923	0.288564	0.12426	-0.159085	0.0776437	0.356833	0.164321	-0.157575	0.0938523							0.923	1.1072	0.342124	0.0102414	0.132502	1.79482	0.44887	0.339103	0.181386
0.924	0.288626	0.124604	-0.159327	0.0775198	0.364497	0.167326	-0.158195	0.0940131							0.924	1.11	0.343564	0.00839786	0.132693	1.79334	0.449727	0.340695	0.181571
0.925	0.290354	0.125023	-0.160287	0.0772276	0.364744	0.165788	-0.153991	0.0949935							0.925	1.10966	0.345132	0.0105107	0.133767	1.79682	0.450898	0.340149	0.181629
0.926	0.291399	0.125653	-0.158427	0.0771082	0.361918	0.165944	-0.152596	0.095261							0.926	1.1091	0.345487	0.00974533	0.133318	1.80394	0.452835	0.340674	0.182109
0.927	0.29377	0.126177	-0.158554	0.0776881	0.357115	0.165383	-0.152554	0.095226							0.927	1.114	0.347628	0.00811212	0.133371	1.81012	0.4561	0.34053	0.180952
0.928	0.296388	0.127134	-0.157824	0.0776498	0.359513	0.165125	-0.152474	0.0953308							0.928	1.11578	0.349195	0.00279163	0.131025	1.81384	0.458774	0.341186	0.181185
0.929	0.296819	0.12722	-0.156167	0.0774608	0.362536	0.167386	-0.151882	0.0957311							0.929	1.1162	0.350441	0.00338178	0.13074	1.81365	0.460375	0.344293	0.181386
0.93	0.298751	0.12774	-0.158332	0.0760976	0.360664	0.167237	-0.153925	0.0957326							0.93	1.11416	0.350612	0.00230807	0.130631	1.82986	0.465739	0.342178	0.180004
0.931	0.296391	0.127717	-0.157045	0.0759777	0.359848	0.169113	-0.154582	0.095381							0.931	1.11189	0.350559	0.00210309	0.130725	1.83612	0.467627	0.342377	0.18068
0.932	0.299119	0.128305	-0.15723	0.0761193	0.361717	0.168933	-0.152812	0.0954952							0.932	1.11336	0.351743	0.00211626	0.130726	1.84042	0.469848	0.343826	0.18004
0.933	0.299639	0.128764	-0.158307	0.0760686	0.365444	0.169155	-0.154679	0.09513							0.933	1.11069	0.352153	0.00388843	0.130902	1.842	0.470281	0.343497	0.179762
0.934	0.300476	0.128747	-0.159647	0.0760259	0.367119	0.169468	-0.154025	0.0950296							0.934	1.11114	0.353365	0.00213684	0.13029	1.84455	0.471078	0.341785	0.179738
0.935	0.300823	0.128881	-0.159989	0.0760291	0.364373	0.168716	-0.154261	0.0951059							0.935	1.1082	0.355015	0.00224207	0.130141	1.84639	0.471817	0.343559	0.179684
0.936	0.303778	0.12887	-0.161113	0.0756408	0.363085	0.169069	-0.152079	0.0950872							0.936	1.10873	0.357719	0.0070356	0.131815	1.84549	0.472233	0.345859	0.179882
0.937	0.306802	0.129173	-0.16048	0.0756142	0.362593	0.168711	-0.152352	0.0944937							0.937	1.1074	0.357536	0.00794634	0.131804	1.8446	0.471659	0.346537	0.18027
0.938	0.305305	0.128504	-0.158803	0.075571	0.361837	0.169271	-0.153657	0.0939436							0.938	1.10545	0.357333	0.00727807	0.131806	1.84719	0.473499	0.348134	0.180225
0.939	0.305334	0.129245	-0.157891	0.0754815	0.361625	0.169454	-0.153268	0.0939967							0.939	1.10415	0.356288	0.00760101	0.131527	1.85404	0.477963	0.351123	0.181802
0.94	0.305044	0.128924	-0.157931	0.0749696	0.363926	0.169863	-0.15231	0.0939753							0.94	1.10079	0.355322	0.00659498	0.131673	1.85485	0.47944	0.348253	0.181488
0.941	0.30376	0.12925	-0.160582	0.0748603	0.362155	0.16986	-0.150455	0.0949345							0.941	1.09709	0.35435	0.0088452	0.132409	1.85879	0.481872	0.349296	0.181347
0.942	0.306293	0.129279	-0.159682	0.0748458	0.363153	0.169695	-0.151047	0.0945295							0.942	1.09635	0.354614	0.00837666	0.132336	1.85977	0.483079	0.348549	0.17977
0.943	0.305467	0.128904	-0.155862	0.0753906	0.364859	0.169734	-0.146586	0.0952055							0.943	1.09925	0.356326	0.00583518	0.131611	1.86403	0.485275	0.34832	0.179658
0.944	0.306529	0.128646	-0.152572	0.0755392	0.365608	0.169394	-0.144747	0.0956885							0.944	1.10177	0.357312	0.00457659	0.131392	1.8629	0.485289	0.350089	0.179942
0.945	0.307487	0.129041	-0.152758	0.0750527	0.367339	0.169228	-0.144925	0.0958418							0.945	1.10186	0.357691	0.00137234	0.129945	1.85964	0.485289	0.353582	0.180693
0.946	0.305567	0.129882	-0.154891	0.0748359	0.368477	0.169694	-0.14188	0.096404							0.946	1.10146	0.359517	0.000539346	0.129932	1.85847	0.486496	0.353524	0.180434
0.947	0.305237	0.130005	-0.156197	0.0746473	0.372428	0.170529	-0.14257	0.0965582							0.947	1.09913	0.359669	0.00154105	0.130001	1.85474	0.485994	0.352311	0.179249
0.948	0.305352	0.130148	-0.154374	0.0748819	0.377256	0.171877	-0.14317	0.096529							0.948	1.09433	0.359197	0.00080299	0.129876	1.85259	0.487481	0.354182	0.178947
0.949	0.305878	0.130367	-0.152695	0.0747336	0.375713	0.171956	-0.143629	0.0962533							0.949	1.0887	0.358849	-0.000936307	0.129187	1.85221	0.486276	0.356091	0.179196
0.95	0.305876	0.130493	-0.154806	0.074378	0.376739	0.1722	-0.142385	0.0965369							0.95	1.0895	0.358864	0.00167334	0.129752	1.85322	0.488011	0.352268	0.177415
0.951	0.307491	0.13076	-0.154414	0.0739819	0.377504	0.172845	-0.137553	0.0976128							0.951	1.08708	0.35921	0.00130204	0.130041	1.84912	0.486214	0.355409	0.177242
0.952	0.310871	0.131297	-0.15302	0.0741247	0.380619	0.173315	-0.139195	0.0974066							0.952	1.08387	0.360939	0.00166095	0.129843	1.84579	0.486967	0.357371	0.177254
0.953	0.308626	0.130796	-0.150315	0.0743378	0.379865	0.173171	-0.13931	0.0975497							0.953	1.07907	0.358089	0.00176749	0.12974	1.84217	0.486412	0.361411	0.177759
0.954	0.309541	0.131482	-0.150195	0.0744761	0.384657	0.173224	-0.138461	0.0982134							0.954	1.07626	0.357308	0.00237726	0.12981	1.83891	0.486989	0.362642	0.177981
0.955	0.309034	0.131625	-0.148764	0.074357	0.38424	0.171735	-0.138432	0.0986915							0.955	1.07814	0.358173	0.00233645	0.130101	1.83528	0.483773	0.35722	0.175886
0.956	0.307663	0.131337	-0.14653	0.0737881	0.382034	0.170633	-0.137861	0.0989252							0.956	1.07747	0.358424	0.00171611	0.129842	1.82972	0.484937	0.360944	0.175684
0.957	0.310256	0.131843	-0.145521	0.0736001	0.384483	0.172859	-0.137543	0.0987955							0.957	1.0758	0.358152	0.0017439	0.128738	1.82268	0.484211	0.362705	0.175557
0.958	0.311741	0.132199	-0.146725	0.0734113	0.382771	0.17414	-0.13596	0.0993841							0.958	1.06981	0.354791	-0.000200349	0.127841	1.82062	0.483413	0.366022	0.175639
0.959	0.311616	0.131619	-0.14705	0.0732898	0.381839	0.173373	-0.137004	0.0989914							0.959	1.06746	0.355448	0.000331106	0.127787	1.81847	0.484723	0.368241	0.175738
0.96	0.313011	0.131328	-0.144625	0.0735327	0.38186	0.17289	-0.137489	0.0987468							0.96	1.06452	0.354821	0.000415566	0.12879	1.81642	0.484036	0.363964	0.175827
0.961	0.312313	0.130761	-0.144298	0.0727347	0.379624	0.173143	-0.137835	0.09893							0.961	1.06193	0.35546	-0.000463897	0.128091	1.8153	0.484157	0.36654	0.176203
0.962	0.319217	0.132489	-0.143319	0.0727941	0.37698	0.173747	-0.135193	0.0989942							0.962	1.06236	0.356355	0.000380409	0.128012	1.81805	0.488324	0.367732	0.176779
0.963	0.319509	0.132402	-0.143376	0.0723287	0.377918	0.175617	-0.134912	0.0989484							0.963	1.05434	0.355956	-0.00381745	0.128092	1.80843	0.48383	0.364016	0.175656
0.964	0.318328	0.132257	-0.143001	0.0725809	0.378284	0.175632	-0.135772	0.0991936							0.964	1.0499	0.355508	-0.00751942	0.126867	1.80534	0.484802	0.362542	0.174972
0.965	0.318084	0.132513	-0.142085	0.0724263	0.378723	0.175756	-0.135674	0.0991251							0.965	1.04713	0.353376	-0.00452416	0.127286	1.79824	0.484016	0.36299	0.174732
0.966	0.317218	0.131821	-0.146141	0.0721569	0.380359	0.176097	-0.134726	0.0995706							0.966	1.04185	0.350693	-0.00318604	0.127234	1.79127	0.483358	0.362972	0.17396
0.967	0.318913	0.131942	-0.146977	0.0721087	0.380257	0.175729	-0.13437	0.0995706							0.967	1.0385	0.349376	-0.00513163	0.126136	1.79383	0.482556	0.362002	0.173326
0.968	0.318057	0.131705	-0.148882	0.071516	0.377412	0.174866	-0.136852	0.0988103							0.968	1.04078	0.352033	-0.00324832	0.126125	1.78755	0.478918	0.369578	0.17637
0.969	0.316712	0.131397	-0.146032	0.0714936	0.37498	0.174656	-0.137271	0.0985496							0.969	1.03912	0.352555	-0.00473326	0.126051	1.79524	0.483934	0.373386	0.176615
0.97	0.319323	0.131791	-0.146039	0.071623	0.374599	0.174717	-0.138078	0.0984887							0.97	1.0362	0.350305	-0.00530615	0.12588	1.79954	0.486312	0.375283	0.177743
0.971	0.321778	0.131529	-0.145346	0.0712905	0.37537	0.176093	-0.137194	0.0979904							0.971	1.03379	0.350968	-0.0110006	0.124972	1.79787	0.484789	0.376816	0.177648
0.972	0.318701	0.130741	-0.142181	0.0715054	0.372471	0.174141	-0.133017	0.0983097							0.972	1.03161	0.351161	-0.0118443	0.123942	1.78998	0.482394	0.378691	0.177668
0.973	0.316895	0.13093	-0.142445	0.0715669	0.377176	0.174501	-0.133706	0.0986576							0.973	1.02839	0.35047	-0.0128364	0.122931	1.78755	0.482316	0.385293	0.177855
0.974	0.314916	0.130345	-0.139717	0.0719083	0.379103	0.175105	-0.13399	0.099236							0.974	1.02415	0.350197	-0.0137436	0.121874	1.78873	0.482332	0.386603	0.177928
0.975	0.317408	0.130261	-0.140608	0.0717511	0.374118	0.174821	-0.131081	0.0995102							0.975	1.01365	0.346804	-0.0155948	0.121088	1.7772	0.480566	0.387609	0.177001
0.976	0.323986	0.130491	-0.137401	0.0727243	0.374344	0.174554	-0.126319	0.0999162							0.976	1.009	0.345689	-0.0148793	0.120877	1.77528	0.48075	0.383278	0.174697
0.977	0.323953	0.130134	-0.133757	0.0730951	0.37371	0.175055	-0.127876	0.100118							0.977	1.00342	0.34254	-0.0150042	0.120537	1.77094	0.479322	0.384412	0.174635
0.978	0.320687	0.129122	-0.131219	0.0736832	0.371376	0.174371	-0.126887	0.100246							0.978	1.00033	0.342144	-0.0170503	0.119553	1.76541	0.478823	0.389498	0.175667
0.979	0.320431	0.129236	-0.131213	0.0737477	0.370334	0.174194	-0.125651	0.100271							0.979	0.993126	0.338516	-0.0172554	0.119427	1.75634	0.475331	0.389896	0.173104
0.98	0.322825	0.128673	-0.129548	0.0739329	0.369562	0.173417	-0.124927	0.0997417							0.98	0.987346	0.335787	-0.0164121	0.119128	1.75121	0.475033	0.390057	0.173252
0.981	0.32113	0.127764	-0.130049	0.0741038	0.37088	0.173423	-0.126677	0.099707							0.981	0.987752	0.33642	-0.0173073	0.118724	1.74558	0.473146	0.392266	0.173466
0.982	0.323165	0.128564	-0.130848	0.0735795	0.368187	0.173994	-0.126139	0.0997351							0.982	0.982843	0.334791	-0.0141393	0.119362	1.73738	0.471437	0.391777	0.173323
0.983	0.322446	0.128598	-0.128442	0.0741329	0.369452	0.173723	-0.126844	0.0997122							0.983	0.981753	0.3339	-0.0140657	0.118596	1.72459	0.47167	0.393519	0.173014
0.984	0.325026	0.128641	-0.125524	0.0746863	0.367075	0.174046	-0.123418	0.100387							0.984	0.977363	0.333602	-0.0121123	0.119273	1.71819	0.47005	0.392072	0.171473
0.985	0.327382	0.129135	-0.123705	0.0750256	0.367123	0.17272	-0.122183	0.100912							0.985	0.974018	0.33326	-0.0113395	0.120159	1.72073	0.470745	0.389988	0.169779
0.986	0.32746	0.129824	-0.123565	0.0750724	0.368181	0.174205	-0.122164	0.10036							0.986	0.969383	0.33136	-0.0125469	0.11975	1.71402	0.470372	0.385974	0.169435
0.987	0.329214	0.130099	-0.121789	0.0760798	0.364828	0.173779	-0.120379	0.100619							0.987	0.965316	0.329236	-0.0126959	0.119511	1.71082	0.470276	0.387314	0.167924
0.988	0.330139	0.129925	-0.121628	0.0763743	0.363676	0.173722	-0.12331	0.100892							0.988	0.960972	0.326641	-0.011324	0.119321	1.70527	0.467208	0.389239	0.1681
0.989	0.332962	0.12965	-0.119075	0.0768057	0.362575	0.172868	-0.122668	0.100894							0.989	0.957412	0.3259	-0.0132933	0.116933	1.70147	0.467287	0.391997	0.168044
0.99	0.332855	0.130018	-0.114324	0.0777538	0.363747	0.174986	-0.123143	0.100355							0.99	0.950172	0.324498	-0.0147572	0.116416	1.69631	0.466336	0.388525	0.167995
0.991	0.335128	0.130466	-0.116461	0.0773466	0.362231	0.174781	-0.124176	0.1002							0.991	0.944445	0.321848	-0.0138447	0.116309	1.68563	0.462708	0.392125	0.168819
0.992	0.336957	0.130873	-0.112619	0.0777166	0.36302	0.176941	-0.122986	0.100374							0.992	0.944424	0.322608	-0.0118329	0.116917	1.67958	0.462544	0.391626	0.168364
0.993	0.340443	0.131471	-0.110329	0.0780326	0.364297	0.178384	-0.128122	0.0998626							0.993	0.945913	0.321761	-0.0131199	0.115938	1.67148	0.462112	0.395669	0.168071
0.994	0.343826	0.130848	-0.106748	0.0790558	0.368108	0.179723	-0.12586	0.101232							0.994	0.942768	0.320109	-0.0118117	0.115183	1.66719	0.461246	0.398608	0.169373
0.995	0.344168	0.130496	-0.106174	0.0801768	0.370138	0.179807	-0.123818	0.101318							0.995	0.940856	0.319377	-0.0120822	0.115181	1.65794	0.457504	0.400505	0.169583
0.996	0.343946	0.130244	-0.104197	0.0803613	0.372619	0.180512	-0.120159	0.100865							0.996	0.937896	0.316695	-0.0118139	0.115013	1.65297	0.45561	0.401916	0.169345
0.997	0.347055	0.130883	-0.101968	0.0808587	0.37566	0.181712	-0.118599	0.101372							0.997	0.93581	0.317178	-0.0130954	0.114587	1.64649	0.453345	0.402331	0.168045
0.998	0.347343	0.131164	-0.101673	0.0808582	0.372705	0.17958	-0.114338	0.101843							0.998	0.931365	0.315985	-0.0135723	0.113487	1.6419	0.452173	0.405359	0.16779
0.999	0.348322	0.131908	-0.0971238	0.0812819	0.371948	0.178522	-0.109752	0.103025							0.999	0.924074	0.312793	-0.013033	0.112121	1.63713	0.451449	0.409215	0.167864
1	0.348151	0.132166	-0.097446	0.081649	0.376014	0.17934	-0.109503	0.103292							1	0.92095	0.311062	-0.00947034	0.11258	1.62442	0.447647	0.410163	0.168021
1.001	0.349923	0.132735	-0.096256	0.0814641	0.377539	0.179622	-0.107497	0.103372							1.001	0.917982	0.309311	-0.0102592	0.111881	1.61771	0.447082	0.40596	0.165396
1.002	0.349909	0.132837	-0.0957768	0.0815945	0.378312	0.179513	-0.104406	0.103315							1.002	0.91496	0.309809	-0.0121312	0.110444	1.61547	0.446255	0.40709	0.16528
1.003	0.351013	0.132464	-0.0958949	0.0822706	0.379409	0.178915	-0.106388	0.103708							1.003	0.908561	0.306194	-0.0109622	0.110411	1.61	0.444438	0.404705	0.164557
1.004	0.353033	0.132329	-0.0929418	0.0823332	0.384612	0.181492	-0.104076	0.104659							1.004	0.903549	0.306099	-0.00903188	0.110233	1.59936	0.442398	0.408327	0.164816
1.005	0.355214	0.133186	-0.0888927	0.0832314	0.385684	0.181757	-0.1028	0.104805							1.005	0.90804	0.30859	-0.0071193	0.109455	1.59305	0.44017	0.409627	0.164517
1.006	0.356962	0.133694	-0.090565	0.0830616	0.383881	0.182465	-0.101756	0.104698							1.006	0.908394	0.309107	-0.00584224	0.108621	1.58939	0.439188	0.408204	0.163836
1.007	0.363586	0.135117	-0.0891289	0.0829134	0.38182	0.181486	-0.1003	0.105118							1.007	0.901833	0.305373	-0.00912185	0.107469	1.58316	0.436572	0.411001	0.1636
1.008	0.360164	0.134532	-0.087432	0.083639	0.382632	0.181635	-0.0986764	0.105183							1.008	0.900481	0.306079	-0.00762387	0.107644	1.57355	0.433766	0.41211	0.163172
1.009	0.360374	0.135762	-0.0874969	0.0840103	0.383871	0.182036	-0.0953945	0.106217							1.009	0.899757	0.304577	-0.001143	0.10904	1.5627	0.429993	0.416613	0.163615
1.01	0.361435	0.136247	-0.0852855	0.0845311	0.382397	0.181197	-0.091035	0.10703							1.01	0.894603	0.30273	0.000124518	0.109651	1.55545	0.427118	0.41368	0.161807
1.011	0.360837	0.136098	-0.0839328	0.084548	0.378037	0.180105	-0.0901808	0.106978							1.011	0.889694	0.302116	0.00220161	0.109588	1.54723	0.427628	0.415387	0.162109
1.012	0.360085	0.136474	-0.0826769	0.0847515	0.380235	0.180449	-0.0863925	0.107313							1.012	0.888031	0.30243	0.00363902	0.110749	1.54285	0.427367	0.415919	0.162045
1.013	0.360617	0.136417	-0.0821103	0.0849746	0.377454	0.179114	-0.0854675	0.108503							1.013	0.885571	0.301794	0.00350959	0.109964	1.53196	0.423887	0.417301	0.161445
1.014	0.360928	0.135806	-0.0745811	0.0869222	0.379395	0.179661	-0.0816549	0.109446							1.014	0.883582	0.299156	0.00522508	0.109803	1.52664	0.41942	0.415178	0.160562
1.015	0.36176	0.135889	-0.0720211	0.0872439	0.376366	0.178666	-0.0776101	0.109997							1.015	0.880146	0.298814	0.00494601	0.109646	1.51803	0.416634	0.420259	0.160599
1.016	0.359663	0.135101	-0.0705968	0.0873454	0.379093	0.179567	-0.0709027	0.111865							1.016	0.873562	0.297395	0.00663171	0.109676	1.51577	0.414387	0.419299	0.160224
1.017	0.360512	0.135671	-0.0684817	0.0876682	0.380728	0.181308	-0.0673802	0.112724							1.017	0.874296	0.29603	0.00823268	0.108912	1.50751	0.410048	0.419252	0.159924
1.018	0.3587	0.135287	-0.0635098	0.0883218	0.383097	0.184437	-0.0642951	0.114037							1.018	0.866535	0.291894	0.0100289	0.109583	1.51046	0.412213	0.418532	0.159729
1.019	0.363502	0.137296	-0.0638377	0.0877513	0.380875	0.184755	-0.0625206	0.114437							1.019	0.863206	0.290108	0.0106852	0.109751	1.50344	0.409929	0.418959	0.159356
1.02	0.366046	0.1384	-0.0602744	0.0880642	0.382115	0.185568	-0.059773	0.114697							1.02	0.860175	0.289996	0.0117246	0.109653	1.49516	0.407813	0.416571	0.158804
1.021	0.367131	0.139364	-0.0582798	0.088544	0.3846	0.186543	-0.0538085	0.116303							1.021	0.859281	0.28802	0.0124612	0.109536	1.48904	0.407901	0.413113	0.156844
1.022	0.370366	0.139855	-0.0545668	0.0892435	0.383767	0.186924	-0.0532207	0.116448							1.022	0.857698	0.286906	0.0122925	0.108967	1.49435	0.409425	0.4139	0.155979
1.023	0.367266	0.139347	-0.0502175	0.0898718	0.381397	0.185569	-0.0505357	0.116925							1.023	0.851689	0.284368	0.0124542	0.108915	1.48965	0.408248	0.416581	0.156062
1.024	0.371684	0.140264	-0.0495437	0.0900715	0.379996	0.18626	-0.0470183	0.117526							1.024	0.849193	0.285815	0.0138138	0.108339	1.48683	0.409275	0.417156	0.156076
1.025	0.372722	0.141046	-0.049644	0.0899536	0.375379	0.18544	-0.0467833	0.118109							1.025	0.845772	0.283651	0.0173678	0.108854	1.48926	0.412094	0.418261	0.1563
1.026	0.373262	0.141267	-0.0460033	0.0907128	0.375109	0.186076	-0.0448463	0.118288							1.026	0.843916	0.282785	0.0194234	0.10919	1.48393	0.411446	0.419113	0.156033
1.027	0.372913	0.141289	-0.0421773	0.0916147	0.372853	0.186285	-0.0435021	0.118713							1.027	0.842371	0.282197	0.0204488	0.108687	1.47546	0.409633	0.418108	0.155094
1.028	0.375712	0.141911	-0.0408477	0.0920095	0.369518	0.18605	-0.0425675	0.11936							1.028	0.838231	0.282833	0.0203224	0.108476	1.47176	0.407569	0.41709	0.154411
1.029	0.373248	0.141699	-0.0355889	0.0932544	0.367135	0.186201	-0.0399709	0.120125							1.029	0.83936	0.282807	0.0162975	0.107422	1.47605	0.408859	0.418335	0.153764
1.03	0.371459	0.141649	-0.0320474	0.0942675	0.36322	0.186612	-0.0366829	0.120491							1.03	0.834456	0.281639	0.0194059	0.108059	1.46709	0.407821	0.415811	0.153148
1.031	0.372101	0.141684	-0.0306319	0.094866	0.365009	0.187903	-0.0344474	0.121528							1.031	0.827776	0.278702	0.0199862	0.108123	1.46548	0.406017	0.414078	0.152789
1.032	0.373448	0.142412	-0.029554	0.0951909	0.362913	0.187801	-0.0343253	0.121896							1.032	0.825983	0.277316	0.0221992	0.108021	1.45485	0.40458	0.413948	0.152414
1.033	0.372326	0.14327	-0.0279708	0.095794	0.362243	0.187981	-0.0305056	0.122545							1.033	0.827373	0.278122	0.0231347	0.107846	1.44114	0.400045	0.412498	0.15155
1.034	0.373021	0.143111	-0.0264393	0.0964789	0.361308	0.187474	-0.029149	0.122905							1.034	0.82388	0.277267	0.0263145	0.107595	1.42886	0.39603	0.413275	0.152205
1.035	0.37067	0.143394	-0.0213877	0.0973494	0.359373	0.187453	-0.0258419	0.123785							1.035	0.817308	0.27578	0.0279934	0.107507	1.42485	0.395041	0.409663	0.151004
1.036	0.371168	0.144085	-0.0222885	0.0969925	0.356476	0.187133	-0.0251367	0.124136							1.036	0.817156	0.27528	0.0236013	0.105936	1.41424	0.390817	0.416797	0.151795
1.037	0.371912	0.144163	-0.0192565	0.0974806	0.356743	0.187468	-0.0245059	0.124183							1.037	0.817234	0.273763	0.022243	0.105414	1.40509	0.38844	0.417732	0.152202
1.038	0.376928	0.145354	-0.0180655	0.0980782	0.357582	0.186376	-0.024258	0.124473							1.038	0.813139	0.273312	0.0212606	0.105203	1.40059	0.385901	0.41876	0.152305
1.039	0.377814	0.145974	-0.0171244	0.0981716	0.362215	0.188511	-0.0198249	0.125649							1.039	0.811054	0.272252	0.0234196	0.105259	1.39126	0.382372	0.417135	0.15135
1.04	0.382031	0.147645	-0.0149389	0.0986583	0.363676	0.188529	-0.0192778	0.125842							1.04	0.812333	0.272686	0.0236754	0.105104	1.39396	0.381513	0.418709	0.151682
1.041	0.381496	0.148648	-0.0138085	0.0991437	0.366544	0.189528	-0.0191292	0.125461							1.041	0.810215	0.272095	0.024494	0.106015	1.38782	0.378605	0.422011	0.152291
1.042	0.379443	0.148854	-0.0104101	0.0995133	0.367135	0.190371	-0.0184127	0.125408							1.042	0.804124	0.268757	0.0221423	0.10437	1.38559	0.376588	0.427096	0.15308
1.043	0.382716	0.149869	-0.00494635	0.099893	0.36497	0.190413	-0.0170747	0.125476							1.043	0.80241	0.26566	0.0226534	0.104339	1.37995	0.374658	0.427322	0.153426
1.044	0.385241	0.150331	-0.0026509	0.101003	0.369084	0.191874	-0.0165599	0.125486							1.044	0.801009	0.26437	0.0261888	0.104783	1.37575	0.372576	0.425658	0.152575
1.045	0.385191	0.150644	-0.000276332	0.102283	0.372127	0.19381	-0.0152552	0.126046							1.045	0.797819	0.262675	0.0285875	0.104732	1.3756	0.373145	0.42507	0.152575
1.046	0.384416	0.15124	0.00354704	0.104072	0.37162	0.193826	-0.0134144	0.12653							1.046	0.794064	0.261863	0.0295677	0.105457	1.36743	0.371068	0.428124	0.153266
1.047	0.38382	0.150944	0.00402233	0.104421	0.372909	0.194375	-0.012341	0.126972							1.047	0.793641	0.262627	0.0283381	0.105291	1.36114	0.367843	0.429295	0.153373
1.048	0.382398	0.151484	0.00203466	0.103754	0.370354	0.194706	-0.0105523	0.12729							1.048	0.79529	0.262101	0.0315961	0.105922	1.35211	0.363948	0.426608	0.152778
1.049	0.379612	0.150876	0.00492092	0.104371	0.368731	0.19508	-0.00940495	0.127067							1.049	0.795995	0.260635	0.0329497	0.106053	1.35205	0.362641	0.427811	0.152759
1.05	0.379375	0.151709	0.00530398	0.104646	0.368831	0.195371	-0.00990024	0.127238							1.05	0.793133	0.259236	0.0350974	0.106488	1.3545	0.365014	0.428507	0.152924
1.051	0.3756	0.151925	0.00600162	0.104917	0.372058	0.195796	-0.0071258	0.127061							1.051	0.788367	0.258387	0.0388773	0.106878	1.35007	0.362646	0.428956	0.153238
1.052	0.375338	0.152319	0.00542245	0.104959	0.372877	0.19616	-0.00465437	0.127394							1.052	0.787689	0.257622	0.037292	0.106061	1.34853	0.361737	0.428843	0.15199
1.053	0.376514	0.152354	0.00791644	0.105284	0.37245	0.195143	-0.00447851	0.127653							1.053	0.78218	0.256073	0.0399804	0.106771	1.34473	0.360192	0.429721	0.15213
1.054	0.375186	0.152264	0.0105798	0.105475	0.37169	0.19643	-0.00284777	0.12856							1.054	0.783724	0.25518	0.040612	0.107091	1.33726	0.357839	0.434855	0.15234
1.055	0.375312	0.153553	0.0128987	0.105547	0.371291	0.196496	-0.00060083	0.129694							1.055	0.780768	0.253955	0.0429127	0.107176	1.33361	0.354472	0.434497	0.153072
1.056	0.37385	0.153192	0.0158156	0.105714	0.372491	0.197994	0.00211986	0.129984							1.056	0.774226	0.251396	0.0434042	0.106651	1.32868	0.35237	0.440143	0.153963
1.057	0.374999	0.153024	0.0167978	0.105863	0.374091	0.1996	0.00698956	0.131679							1.057	0.775046	0.251158	0.0437901	0.106698	1.33418	0.354769	0.436663	0.153312
1.058	0.378038	0.154177	0.0183066	0.10655	0.373674	0.19981	0.00792763	0.132609							1.058	0.769877	0.249948	0.0466687	0.107783	1.33849	0.354065	0.437928	0.153318
1.059	0.378376	0.154262	0.0189592	0.106496	0.372511	0.199621	0.0102409	0.132754							1.059	0.771484	0.249899	0.0492209	0.107543	1.33139	0.352246	0.436885	0.153589
1.06	0.376962	0.154024	0.022848	0.106763	0.37101	0.198612	0.0155285	0.13452							1.06	0.772967	0.249335	0.0482842	0.107357	1.32625	0.349599	0.434785	0.152951
1.061	0.376595	0.153823	0.0270484	0.107459	0.368413	0.198507	0.0198622	0.135832							1.061	0.770665	0.247429	0.0481589	0.107043	1.31899	0.34515	0.435788	0.15406
1.062	0.374905	0.153261	0.0289887	0.107946	0.367435	0.198482	0.0200363	0.136036							1.062	0.76795	0.247766	0.0493181	0.107023	1.31646	0.344676	0.431667	0.153554
1.063	0.372461	0.153419	0.0286348	0.1083	0.365691	0.198117	0.023715	0.136535							1.063	0.766	0.246863	0.0492858	0.107014	1.31982	0.34416	0.431355	0.153439
1.064	0.372333	0.153036	0.0309532	0.108649	0.364553	0.197914	0.0260602	0.13638							1.064	0.767086	0.247368	0.0493225	0.107046	1.32407	0.345491	0.429015	0.152489
1.065	0.369435	0.152808	0.0318753	0.108818	0.364695	0.197945	0.0302022	0.138028							1.065	0.762183	0.245954	0.0494827	0.1071	1.31936	0.343244	0.427506	0.152463
1.066	0.368275	0.152531	0.0341357	0.108882	0.363744	0.197073	0.0326981	0.138102							1.066	0.763011	0.244216	0.0507833	0.107336	1.31215	0.341834	0.425595	0.152496
1.067	0.366471	0.152902	0.0339207	0.108801	0.366084	0.197514	0.0339442	0.138147							1.067	0.761044	0.243462	0.0510573	0.106481	1.31171	0.340537	0.427181	0.152803
1.068	0.366376	0.1529	0.0380322	0.10912	0.365804	0.197567	0.0349002	0.137305							1.068	0.759817	0.243191	0.0526776	0.106922	1.30765	0.339098	0.431241	0.154301
1.069	0.365742	0.152841	0.0393325	0.109722	0.362587	0.198005	0.0378203	0.137719							1.069	0.757298	0.242887	0.0534898	0.106934	1.30682	0.337126	0.432053	0.15441
1.07	0.372819	0.154771	0.043609	0.110493	0.365174	0.199455	0.0369564	0.137134							1.07	0.755224	0.242154	0.0550231	0.106924	1.3045	0.335123	0.427348	0.153141
1.071	0.372462	0.153512	0.046286	0.110761	0.369195	0.200933	0.039513	0.137427							1.071	0.756943	0.242594	0.057116	0.106797	1.29939	0.333145	0.429461	0.153451
1.072	0.372874	0.154821	0.0475127	0.11149	0.371132	0.200136	0.0394274	0.137442							1.072	0.755347	0.242284	0.054657	0.106061	1.29577	0.330977	0.436677	0.154851
1.073	0.371605	0.154648	0.0501853	0.111736	0.369547	0.199525	0.0400537	0.137698							1.073	0.753905	0.241996	0.0544294	0.105586	1.29871	0.330739	0.436845	0.154572
1.074	0.37135	0.154977	0.0528577	0.11196	0.370168	0.199225	0.0386249	0.138276							1.074	0.75045	0.241079	0.0574006	0.106128	1.29668	0.33048	0.434776	0.154931
1.075	0.371065	0.154945	0.0541688	0.112286	0.366893	0.196575	0.0408018	0.138912							1.075	0.747709	0.239842	0.0584784	0.106308	1.29719	0.329846	0.433888	0.154755
1.076	0.372845	0.1556	0.0551839	0.11231	0.36556	0.198045	0.0385605	0.138448							1.076	0.746086	0.237644	0.0567387	0.105943	1.29267	0.327612	0.432993	0.154884
1.077	0.371829	0.15554	0.0551538	0.112117	0.364987	0.198073	0.0373109	0.138714							1.077	0.74396	0.237337	0.0595665	0.10648	1.2946	0.327427	0.430938	0.154702
1.078	0.370031	0.155748	0.0545482	0.112677	0.367947	0.198584	0.0403281	0.138788							1.078	0.738604	0.234371	0.0604244	0.106682	1.29024	0.324532	0.432752	0.154216
1.079	0.368479	0.155316	0.0561775	0.112745	0.370463	0.199628	0.0406136	0.139133							1.079	0.73569	0.233853	0.0614524	0.106626	1.28797	0.322292	0.435723	0.153816
1.08	0.367556	0.155895	0.055536	0.112728	0.36838	0.198303	0.0446391	0.140186							1.08	0.735432	0.233859	0.0620422	0.106523	1.28664	0.321905	0.433137	0.153081
1.081	0.36443	0.156578	0.0565786	0.113464	0.368505	0.199215	0.0484122	0.140855							1.081	0.73794	0.236337	0.0634991	0.106591	1.27801	0.318325	0.43185	0.153199
1.082	0.365128	0.155774	0.0571547	0.113706	0.365825	0.197961	0.0483169	0.141133							1.082	0.736494	0.23572	0.0659189	0.107118	1.28111	0.321567	0.436727	0.153896
1.083	0.366327	0.156621	0.0571675	0.11358	0.361335	0.197976	0.0482469	0.140303							1.083	0.731325	0.233605	0.0652947	0.107061	1.27619	0.319815	0.43819	0.15514
1.084	0.362533	0.156001	0.0605839	0.113922	0.358632	0.19843	0.0506947	0.140813							1.084	0.732182	0.233809	0.0649268	0.106985	1.27925	0.31921	0.43715	0.155154
1.085	0.362685	0.156832	0.0614767	0.114162	0.356681	0.198816	0.0529541	0.141658							1.085	0.729241	0.23264	0.0659557	0.107088	1.28061	0.319844	0.438432	0.154989
1.086	0.3627	0.157081	0.0625469	0.114194	0.356557	0.199066	0.0515963	0.141435							1.086	0.72898	0.232001	0.0666851	0.107241	1.28045	0.319367	0.438438	0.155769
1.087	0.360297	0.157686	0.0649323	0.114286	0.357839	0.198791	0.0537858	0.14152							1.087	0.729071	0.230323	0.0640791	0.106445	1.28636	0.318333	0.437375	0.155357
1.088	0.356204	0.157688	0.0677225	0.115191	0.358793	0.199235	0.0534437	0.141893							1.088	0.734744	0.234603	0.0640352	0.106634	1.2865	0.317783	0.438655	0.155548
1.089	0.362939	0.158592	0.0673548	0.115311	0.359284	0.198001	0.0570956	0.142884							1.089	0.736473	0.234977	0.0663713	0.10709	1.28392	0.317249	0.443205	0.155648
1.09	0.367132	0.159271	0.0682215	0.115249	0.358286	0.197595	0.0587446	0.142983							1.09	0.732606	0.233576	0.0687003	0.107604	1.27742	0.312496	0.441283	0.155395
1.091	0.369618	0.160647	0.0679377	0.115529	0.357348	0.198696	0.0583082	0.143449							1.091	0.732158	0.233448	0.0707958	0.107539	1.27754	0.312549	0.444979	0.15641
1.092	0.367814	0.16011	0.0713255	0.115889	0.361242	0.19928	0.0595148	0.142921							1.092	0.730871	0.233662	0.0691026	0.106952	1.27492	0.310128	0.4429	0.15569
1.093	0.366553	0.161526	0.0719217	0.115061	0.363255	0.19972	0.0582467	0.143036							1.093	0.730155	0.233057	0.0691368	0.106829	1.2812	0.311604	0.441998	0.155979
1.094	0.364959	0.161739	0.0724521	0.115028	0.360428	0.199413	0.0554856	0.142383							1.094	0.721174	0.230999	0.0725556	0.107521	1.27806	0.308111	0.444566	0.156889
1.095	0.362447	0.161063	0.0718429	0.114261	0.360208	0.199908	0.0583363	0.142205							1.095	0.716613	0.23081	0.074272	0.107353	1.27539	0.308044	0.444526	0.156607
1.096	0.361687	0.160863	0.0740327	0.114729	0.355549	0.198576	0.0607455	0.14324							1.096	0.711397	0.2294	0.0752805	0.10724	1.2717	0.306999	0.44068	0.156309
1.097	0.362585	0.16097	0.0755432	0.114811	0.3538	0.198062	0.0609564	0.143588							1.097	0.707745	0.227159	0.0776484	0.107806	1.26904	0.305365	0.442901	0.156957
1.098	0.36401	0.161418	0.0765177	0.114688	0.353525	0.197325	0.0620513	0.143813							1.098	0.705217	0.226639	0.0761186	0.107615	1.27428	0.306544	0.442229	0.156348
1.099	0.364837	0.162087	0.0768507	0.114202	0.353204	0.197725	0.0635189	0.144165							1.099	0.706325	0.226663	0.0779848	0.107927	1.27466	0.305884	0.445606	0.157463
1.1	0.368673	0.163124	0.0786075	0.114302	0.356508	0.197123	0.0646647	0.144729							1.1	0.707572	0.22702	0.0779646	0.107847	1.27315	0.303405	0.451455	0.156706
1.101	0.370898	0.164091	0.0791792	0.114236	0.356716	0.197805	0.0660137	0.144378							1.101	0.70504	0.225861	0.0755249	0.1074	1.27656	0.303965	0.452689	0.156603
1.102	0.368675	0.164682	0.0824243	0.11501	0.355864	0.197834	0.0620687	0.143152							1.102	0.704096	0.226413	0.0746452	0.106845	1.27739	0.30464	0.452517	0.156869
1.103	0.366751	0.166093	0.0844248	0.115755	0.351528	0.196224	0.0620943	0.143214							1.103	0.700252	0.223864	0.0759052	0.106893	1.2836	0.306898	0.45554	0.156907
1.104	0.365357	0.165982	0.0831347	0.114828	0.352119	0.196211	0.0640174	0.143352							1.104	0.700011	0.223924	0.0767979	0.107023	1.28331	0.306042	0.449948	0.156194
1.105	0.367156	0.16685	0.0845159	0.114926	0.348268	0.194772	0.0650583	0.143064							1.105	0.700911	0.223851	0.0766971	0.106963	1.28299	0.30594	0.448494	0.155755
1.106	0.368164	0.167238	0.0860449	0.115162	0.34937	0.194811	0.0687343	0.143269							1.106	0.699792	0.223361	0.0777813	0.10624	1.28264	0.306328	0.454624	0.156984
1.107	0.3667	0.167555	0.087196	0.115251	0.353189	0.195585	0.0715661	0.144211							1.107	0.697836	0.222756	0.0783013	0.106432	1.28958	0.308005	0.452719	0.15615
1.108	0.366286	0.168026	0.0892486	0.115286	0.349528	0.193479	0.0714712	0.144559							1.108	0.693479	0.221323	0.0773239	0.106922	1.28753	0.306543	0.452759	0.15597
1.109	0.366216	0.167941	0.090967	0.115767	0.349986	0.192501	0.0707707	0.144178							1.109	0.695159	0.221797	0.0775988	0.107036	1.28576	0.306216	0.453519	0.155593
1.11	0.367187	0.167934	0.0915897	0.115974	0.347585	0.191695	0.0778226	0.145282							1.11	0.694667	0.222307	0.0789456	0.106935	1.28158	0.305975	0.452725	0.155348
1.111	0.370432	0.169786	0.091022	0.116171	0.347045	0.19173	0.0784592	0.144679							1.111	0.695644	0.223277	0.078	0.105873	1.28383	0.306987	0.455101	0.155707
1.112	0.371757	0.170176	0.0913393	0.117019	0.350395	0.19183	0.0814222	0.145378							1.112	0.693547	0.22176	0.0780472	0.10598	1.28628	0.307092	0.456216	0.155122
1.113	0.371304	0.171495	0.0911086	0.116883	0.34966	0.191364	0.0814091	0.145569							1.113	0.688681	0.219852	0.0802513	0.106342	1.28916	0.306772	0.455851	0.154566
1.114	0.368599	0.1709	0.092981	0.117345	0.345963	0.19	0.0831179	0.145802							1.114	0.689153	0.220818	0.0800123	0.106458	1.29043	0.306788	0.457729	0.15568
1.115	0.369822	0.17148	0.0937928	0.116944	0.351585	0.19096	0.0835727	0.146167							1.115	0.691718	0.221708	0.0809295	0.106567	1.29473	0.308777	0.457699	0.155547
1.116	0.370318	0.171549	0.0936814	0.116258	0.350772	0.190545	0.0873851	0.14639							1.116	0.688027	0.221017	0.078335	0.105899	1.29798	0.309826	0.460287	0.156205
1.117	0.371181	0.17185	0.0941377	0.116157	0.350823	0.191159	0.0882144	0.1464							1.117	0.691871	0.221408	0.0802461	0.105796	1.29866	0.310077	0.461812	0.156185
1.118	0.37023	0.172325	0.0951338	0.116228	0.351878	0.190367	0.0881946	0.146164							1.118	0.690699	0.221627	0.0821254	0.105956	1.29572	0.310521	0.465348	0.15708
1.119	0.372749	0.173217	0.098147	0.117027	0.351634	0.19019	0.0908331	0.146951							1.119	0.686798	0.219453	0.0805581	0.106156	1.2982	0.311339	0.457943	0.154903
1.12	0.372252	0.172833	0.0995645	0.116909	0.353155	0.189848	0.0927843	0.147801							1.12	0.689686	0.220131	0.082591	0.106186	1.29159	0.306792	0.453685	0.154681
1.121	0.370229	0.172104	0.0995305	0.116799	0.354958	0.19082	0.0949143	0.148064							1.121	0.689565	0.220533	0.0825006	0.105606	1.28535	0.304435	0.453716	0.154239
1.122	0.369371	0.173408	0.100967	0.117903	0.350902	0.189383	0.0949116	0.147988							1.122	0.685424	0.218581	0.0859325	0.105824	1.28393	0.30459	0.453895	0.154658
1.123	0.369048	0.173157	0.0993752	0.118275	0.352229	0.189075	0.0942746	0.147946							1.123	0.688728	0.219628	0.0866007	0.106262	1.28388	0.304149	0.453934	0.154598
1.124	0.372519	0.173173	0.100008	0.117293	0.350991	0.189198	0.097041	0.148581							1.124	0.689945	0.219144	0.0881247	0.106371	1.28045	0.302692	0.453773	0.154156
1.125	0.371828	0.173215	0.0989687	0.117053	0.349767	0.188608	0.0987189	0.148968							1.125	0.691914	0.21932	0.0919726	0.106865	1.27806	0.301912	0.453176	0.154075
1.126	0.370891	0.173736	0.101569	0.117345	0.351092	0.188719	0.0979379	0.14937							1.126	0.690974	0.219236	0.0911611	0.106746	1.28197	0.302551	0.453484	0.153876
1.127	0.366414	0.17355	0.100721	0.116617	0.351121	0.188318	0.0961955	0.148725							1.127	0.691129	0.218999	0.0907654	0.106847	1.27789	0.301302	0.456508	0.154089
1.128	0.365063	0.173745	0.100958	0.116698	0.349369	0.187278	0.0976815	0.149077							1.128	0.688271	0.218025	0.091095	0.10674	1.27898	0.302111	0.458594	0.154237
1.129	0.366941	0.174431	0.0999164	0.116111	0.350738	0.187347	0.0988389	0.149745							1.129	0.688506	0.217879	0.0925616	0.10684	1.27685	0.300133	0.455666	0.15363
1.13	0.366925	0.174284	0.101362	0.116814	0.349555	0.18733	0.101629	0.150365							1.13	0.688859	0.218441	0.0914655	0.106827	1.27904	0.30145	0.453347	0.1536
1.131	0.364344	0.174667	0.102373	0.117077	0.347502	0.187338	0.103559	0.150766							1.131	0.691388	0.221293	0.09114	0.107137	1.28166	0.301791	0.455251	0.154186
1.132	0.362831	0.174993	0.104425	0.117001	0.344905	0.18678	0.107211	0.151371							1.132	0.685174	0.218769	0.0915933	0.107082	1.28129	0.302528	0.453369	0.153727
1.133	0.361319	0.174392	0.104873	0.117192	0.347774	0.187091	0.109192	0.151213							1.133	0.682876	0.219385	0.0918827	0.106481	1.28012	0.302707	0.454362	0.153967
1.134	0.358932	0.173906	0.103677	0.116504	0.343828	0.18694	0.11054	0.151099							1.134	0.680526	0.219457	0.0903523	0.106417	1.28503	0.303023	0.453472	0.154005
1.135	0.35608	0.173983	0.10302	0.11617	0.342692	0.186182	0.10629	0.150428							1.135	0.678406	0.21856	0.0916184	0.106528	1.28316	0.303924	0.456345	0.154239
1.136	0.357057	0.174311	0.104681	0.116263	0.339441	0.185883	0.108822	0.151133							1.136	0.676648	0.216764	0.0910195	0.106006	1.28099	0.303489	0.455713	0.154028
1.137	0.351874	0.172167	0.107217	0.116412	0.335941	0.184207	0.109573	0.151953							1.137	0.676066	0.216374	0.0901348	0.105941	1.28134	0.303358	0.456188	0.154123
1.138	0.351991	0.172074	0.110502	0.115962	0.334413	0.183851	0.108914	0.152309							1.138	0.675451	0.216197	0.0944693	0.105964	1.2817	0.303137	0.458594	0.154206
1.139	0.35063	0.171484	0.110425	0.116243	0.332378	0.182645	0.112462	0.152559							1.139	0.677168	0.216276	0.0937624	0.105986	1.28565	0.305966	0.460261	0.154949
1.14	0.348558	0.171254	0.108726	0.116172	0.330532	0.181647	0.110866	0.151879							1.14	0.671027	0.214226	0.0934694	0.10593	1.28386	0.304822	0.460049	0.155396
1.141	0.344304	0.169787	0.106278	0.115757	0.326939	0.179782	0.111377	0.1521							1.141	0.668818	0.212543	0.0965038	0.106562	1.28447	0.305897	0.458629	0.155418
1.142	0.34264	0.170386	0.109137	0.115973	0.325745	0.179658	0.112935	0.152417							1.142	0.667663	0.212725	0.0958493	0.106374	1.28362	0.30615	0.456859	0.154527
1.143	0.339373	0.169977	0.107883	0.116106	0.32275	0.177475	0.114959	0.153759							1.143	0.661715	0.212013	0.0933073	0.105957	1.2799	0.30433	0.457412	0.154635
1.144	0.336214	0.169355	0.108654	0.116422	0.318905	0.176176	0.116462	0.154098							1.144	0.654094	0.209337	0.0938843	0.105828	1.28216	0.305382	0.456784	0.154721
1.145	0.333541	0.169161	0.105908	0.115625	0.315182	0.174904	0.11396	0.15345							1.145	0.651776	0.209884	0.093554	0.105935	1.28038	0.305726	0.456275	0.153762
1.146	0.332691	0.168608	0.106227	0.1162	0.313517	0.174844	0.113235	0.154233							1.146	0.648576	0.210124	0.0948703	0.105603	1.2788	0.305938	0.456894	0.153847
1.147	0.331871	0.169104	0.105774	0.116496	0.310393	0.174032	0.110596	0.154509							1.147	0.646816	0.210418	0.0933064	0.105174	1.27469	0.305236	0.457831	0.154302
1.148	0.329815	0.168324	0.106761	0.116993	0.307891	0.172638	0.10997	0.154259							1.148	0.644891	0.209966	0.0936118	0.105177	1.27525	0.307155	0.457705	0.154648
1.149	0.328617	0.168396	0.106924	0.117032	0.306247	0.172281	0.107965	0.153931							1.149	0.642568	0.209697	0.0958516	0.105861	1.27212	0.307114	0.454586	0.154339
1.15	0.328644	0.168035	0.107257	0.117855	0.306662	0.171751	0.106354	0.153305							1.15	0.645283	0.212025	0.0945231	0.10578	1.27191	0.307686	0.453522	0.154046
1.151	0.326474	0.167839	0.109537	0.117935	0.301786	0.16967	0.104117	0.153141							1.151	0.647232	0.212545	0.0933501	0.105095	1.26931	0.306411	0.456079	0.154471
1.152	0.325307	0.168294	0.112987	0.118204	0.301582	0.16974	0.10595	0.153773							1.152	0.646466	0.212885	0.0926319	0.104633	1.27002	0.306624	0.456762	0.154496
1.153	0.326397	0.168129	0.11502	0.118417	0.303103	0.170807	0.103352	0.153394							1.153	0.644422	0.211845	0.0946273	0.104371	1.26657	0.30628	0.455013	0.153739
1.154	0.325247	0.168031	0.118783	0.118707	0.298672	0.170296	0.106452	0.154766							1.154	0.645032	0.211784	0.0946215	0.104273	1.26778	0.307839	0.455606	0.154091
1.155	0.324309	0.168534	0.119581	0.119339	0.296043	0.169072	0.108903	0.154922							1.155	0.643755	0.210275	0.0957949	0.104322	1.2737	0.310514	0.456963	0.154157
1.156	0.321935	0.16809	0.118913	0.119423	0.293324	0.168797	0.113791	0.156038							1.156	0.637637	0.207049	0.0955812	0.104243	1.27429	0.31043	0.458277	0.154528
1.157	0.320445	0.167493	0.119471	0.119431	0.29082	0.16814	0.112166	0.156199							1.157	0.633811	0.205651	0.0965785	0.104405	1.27547	0.311128	0.463027	0.155206
1.158	0.315686	0.166454	0.121166	0.120059	0.288614	0.167929	0.112923	0.156303							1.158	0.631747	0.205163	0.0984995	0.103956	1.27422	0.311469	0.46278	0.155381
1.159	0.316045	0.166384	0.120388	0.119427	0.286593	0.167331	0.113051	0.156571							1.159	0.627886	0.204145	0.096818	0.103706	1.27616	0.311262	0.464293	0.155413
1.16	0.315777	0.165826	0.121169	0.119817	0.284065	0.167769	0.110329	0.156059							1.16	0.627059	0.2052	0.09361	0.103032	1.27427	0.311172	0.462982	0.154814
1.161	0.313541	0.165259	0.122117	0.120615	0.280806	0.167102	0.111213	0.155891							1.161	0.625691	0.205103	0.0947639	0.102815	1.27513	0.312413	0.468518	0.156526
1.162	0.312206	0.164653	0.12497	0.12095	0.279845	0.166341	0.115386	0.157277							1.162	0.625802	0.204677	0.0936124	0.102786	1.27645	0.312534	0.471203	0.156777
1.163	0.309123	0.163354	0.125983	0.121168	0.276111	0.165246	0.117079	0.157887							1.163	0.627797	0.205454	0.0924147	0.102231	1.27269	0.311733	0.476184	0.157343
1.164	0.310258	0.164152	0.126982	0.121453	0.279513	0.165534	0.116414	0.157206							1.164	0.625428	0.204986	0.0909222	0.101729	1.27292	0.310128	0.474979	0.157091
1.165	0.3102	0.164183	0.126759	0.121388	0.277787	0.164822	0.118601	0.15718							1.165	0.622842	0.20496	0.0905625	0.101672	1.26493	0.307436	0.475751	0.157171
1.166	0.30784	0.163816	0.1293	0.121473	0.275698	0.164339	0.116319	0.156574							1.166	0.621262	0.204805	0.0900944	0.101498	1.26624	0.308365	0.474177	0.157548
1.167	0.307037	0.162934	0.129648	0.121799	0.271117	0.16382	0.11268	0.154735							1.167	0.61973	0.204376	0.0920155	0.101654	1.2603	0.307214	0.47669	0.157633
1.168	0.305155	0.162508	0.132536	0.123237	0.266574	0.16291	0.11185	0.154162							1.168	0.613176	0.204502	0.0944363	0.102699	1.25628	0.3073	0.478262	0.157586
1.169	0.30413	0.162148	0.129921	0.123042	0.261075	0.160765	0.110203	0.153161							1.169	0.61116	0.20499	0.0954131	0.102003	1.24603	0.304379	0.481606	0.158065
1.17	0.297946	0.160855	0.131895	0.123373	0.259348	0.160237	0.109852	0.153956							1.17	0.609257	0.204724	0.0959079	0.101711	1.24447	0.304225	0.483108	0.158136
1.171	0.296642	0.160378	0.132889	0.124397	0.258195	0.159306	0.110058	0.154188							1.171	0.610053	0.204223	0.0950723	0.101742	1.24285	0.303249	0.485837	0.157927
1.172	0.29577	0.159019	0.135136	0.125229	0.255514	0.158499	0.105694	0.153636							1.172	0.60859	0.204819	0.0954715	0.101921	1.23871	0.301939	0.490477	0.158415
1.173	0.292039	0.157967	0.135677	0.125365	0.252157	0.157285	0.109229	0.153875							1.173	0.607639	0.203755	0.0950014	0.101656	1.22479	0.299249	0.490826	0.157658
1.174	0.293229	0.157843	0.133915	0.125174	0.251545	0.157216	0.110212	0.154662							1.174	0.606854	0.203825	0.0970542	0.10151	1.22355	0.299078	0.491191	0.15765
1.175	0.286781	0.156739	0.135956	0.125337	0.251846	0.156705	0.112783	0.155126							1.175	0.604169	0.201781	0.0962531	0.101358	1.22349	0.298149	0.495024	0.157434
1.176	0.284443	0.155692	0.136707	0.125464	0.250009	0.155607	0.116732	0.156013							1.176	0.601674	0.201061	0.0942348	0.100956	1.21499	0.294798	0.496207	0.157019
1.177	0.287894	0.155732	0.136148	0.125266	0.245507	0.154298	0.120976	0.158067							1.177	0.601675	0.200756	0.0915237	0.100287	1.21087	0.294263	0.497409	0.157975
1.178	0.28669	0.154134	0.13553	0.12437	0.246022	0.153743	0.119065	0.157607							1.178	0.598473	0.20059	0.0893951	0.100258	1.21382	0.294941	0.496022	0.157932
1.179	0.282183	0.153472	0.135902	0.124487	0.242028	0.153142	0.118183	0.157131							1.179	0.596232	0.198701	0.0913241	0.100032	1.21206	0.294996	0.497301	0.158072
1.18	0.283075	0.152255	0.133378	0.123785	0.242685	0.152812	0.12112	0.157072							1.18	0.591469	0.197766	0.0953647	0.10059	1.20511	0.293748	0.497236	0.157833
1.181	0.282104	0.152325	0.134605	0.12383	0.245351	0.153559	0.121345	0.157233							1.181	0.583839	0.195613	0.0940026	0.100077	1.20306	0.29345	0.496781	0.157438
1.182	0.282122	0.151362	0.135302	0.12398	0.241222	0.152183	0.122564	0.156686							1.182	0.584315	0.195154	0.0939209	0.100015	1.20395	0.29451	0.496083	0.157356
1.183	0.279791	0.150248	0.136929	0.124561	0.240243	0.152896	0.124959	0.15707							1.183	0.583298	0.195148	0.091594	0.0998551	1.20618	0.295105	0.50055	0.158234
1.184	0.280952	0.14982	0.13706	0.124639	0.236433	0.152321	0.124767	0.157298							1.184	0.580151	0.193937	0.0915919	0.0998067	1.20594	0.296151	0.503018	0.158348
1.185	0.281267	0.150145	0.139422	0.124949	0.23387	0.151538	0.132086	0.157946							1.185	0.580573	0.194344	0.0906181	0.0995308	1.20877	0.29705	0.502573	0.15794
1.186	0.28064	0.149063	0.138049	0.124845	0.235481	0.151087	0.132041	0.157105							1.186	0.580754	0.193386	0.0895648	0.0993548	1.20455	0.297171	0.506617	0.158706
1.187	0.279153	0.148535	0.143178	0.125941	0.234122	0.151351	0.132197	0.157371							1.187	0.580967	0.19277	0.093679	0.100078	1.20738	0.297429	0.50102	0.157987
1.188	0.277454	0.148223	0.145982	0.126425	0.233245	0.151145	0.138611	0.158848							1.188	0.576693	0.192505	0.0955775	0.100075	1.21062	0.299682	0.504141	0.15816
1.189	0.273349	0.146164	0.147417	0.126693	0.228492	0.150022	0.142572	0.160138							1.189	0.577502	0.193217	0.0948006	0.0998485	1.20902	0.300096	0.50489	0.158022
1.19	0.271046	0.145027	0.149076	0.126639	0.223776	0.148336	0.143344	0.159529							1.19	0.577058	0.192331	0.0939306	0.0995194	1.21338	0.302723	0.503308	0.157577
1.191	0.268448	0.144642	0.151438	0.126864	0.221534	0.148052	0.146626	0.160355							1.191	0.5752	0.191904	0.0960129	0.0993107	1.21026	0.302983	0.501209	0.156767
1.192	0.267193	0.144889	0.153595	0.127181	0.218356	0.146843	0.150393	0.161906							1.192	0.572305	0.190375	0.094806	0.0988103	1.21299	0.303969	0.496253	0.156006
1.193	0.266734	0.143902	0.153119	0.127202	0.215743	0.14613	0.155425	0.16322							1.193	0.569547	0.190161	0.0956267	0.0986625	1.20937	0.303549	0.492633	0.154916
1.194	0.262277	0.142397	0.153875	0.127442	0.211813	0.145886	0.156612	0.163746							1.194	0.5671	0.190235	0.0965039	0.0986211	1.20418	0.302456	0.493949	0.154891
1.195	0.259023	0.141261	0.15701	0.12726	0.2085	0.14452	0.159356	0.164701							1.195	0.569722	0.19134	0.0943401	0.0982763	1.20894	0.303142	0.496882	0.156366
1.196	0.257306	0.140365	0.157737	0.126529	0.204169	0.14331	0.158577	0.16448							1.196	0.571287	0.192088	0.0948179	0.0982305	1.20431	0.301761	0.499613	0.157406
1.197	0.257809	0.139832	0.158634	0.125634	0.201589	0.142981	0.159761	0.16466							1.197	0.572427	0.191953	0.0952888	0.0977335	1.20614	0.303154	0.498934	0.157668
1.198	0.257368	0.139523	0.161711	0.126652	0.197564	0.141402	0.164248	0.165094							1.198	0.570142	0.191343	0.0971344	0.0977665	1.20365	0.303879	0.49934	0.157777
1.199	0.257065	0.138912	0.163205	0.126337	0.194654	0.140439	0.167087	0.165201							1.199	0.566253	0.19072	0.0974444	0.0973328	1.19885	0.302084	0.500496	0.157759
1.2	0.258422	0.138855	0.167691	0.127094	0.193541	0.14027	0.167262	0.165676							1.2	0.56225	0.191056	0.0972188	0.09694	1.19425	0.302289	0.504623	0.15907
1.201	0.25826	0.13838	0.168583	0.127275	0.190902	0.139689	0.167152	0.165616							1.201	0.558446	0.189398	0.0961526	0.0969571	1.18982	0.298877	0.507054	0.158973
1.202	0.259154	0.138745	0.171544	0.127511	0.18725	0.13971	0.16552	0.165738							1.202	0.565292	0.191426	0.0960921	0.0966722	1.186	0.300379	0.508881	0.159213
1.203	0.259247	0.13892	0.175875	0.128325	0.185139	0.138791	0.165824	0.165882							1.203	0.565309	0.190791	0.0951635	0.0963501	1.18355	0.297663	0.508532	0.159445
1.204	0.255331	0.13856	0.178269	0.128753	0.185332	0.138951	0.168674	0.166223							1.204	0.565043	0.19069	0.0931726	0.0958274	1.17708	0.295261	0.507217	0.160126
1.205	0.254044	0.13849	0.179689	0.128938	0.183369	0.138102	0.173422	0.167361							1.205	0.560546	0.188885	0.0938575	0.0956954	1.17614	0.295293	0.508775	0.160526
1.206	0.247866	0.135901	0.183403	0.129533	0.180865	0.137739	0.177125	0.167516							1.206	0.560706	0.188673	0.0932387	0.0956711	1.17758	0.296034	0.508261	0.160372
1.207	0.248375	0.135563	0.185756	0.129757	0.180839	0.137136	0.178576	0.167922							1.207	0.560193	0.188398	0.092455	0.0956133	1.17691	0.296517	0.508098	0.159867
1.208	0.245293	0.134877	0.188126	0.129807	0.178991	0.136282	0.17697	0.166818							1.208	0.55742	0.188258	0.0923652	0.0957704	1.16939	0.293658	0.512231	0.160395
1.209	0.239902	0.133363	0.187792	0.12937	0.178708	0.136037	0.178978	0.167025							1.209	0.559794	0.188266	0.0903763	0.0953224	1.16067	0.292385	0.515253	0.160626
1.21	0.241826	0.13344	0.186585	0.12933	0.180798	0.136747	0.181139	0.168371							1.21	0.554184	0.186651	0.0913824	0.0954648	1.16432	0.293147	0.516958	0.160939
1.211	0.241759	0.132939	0.185465	0.129592	0.182127	0.13665	0.180597	0.167637							1.211	0.551157	0.186823	0.090801	0.0951855	1.16136	0.291923	0.518741	0.160588
1.212	0.239182	0.132699	0.182989	0.129452	0.181553	0.136718	0.18458	0.168161							1.212	0.548488	0.186845	0.090708	0.0952068	1.16458	0.293709	0.520164	0.161041
1.213	0.237825	0.13207	0.186822	0.130007	0.181762	0.137071	0.185539	0.168371							1.213	0.544226	0.184772	0.0907826	0.0952769	1.16655	0.293424	0.522396	0.161558
1.214	0.238255	0.132631	0.190101	0.130021	0.182465	0.137814	0.188178	0.170211							1.214	0.540848	0.184087	0.091127	0.095427	1.16301	0.292268	0.521634	0.161046
1.215	0.234935	0.132441	0.190384	0.129983	0.178779	0.137327	0.190756	0.171089							1.215	0.53719	0.182693	0.0914695	0.0956727	1.15722	0.289534	0.524535	0.161879
1.216	0.235878	0.132458	0.192382	0.130035	0.180885	0.1374	0.187512	0.170029							1.216	0.538431	0.183146	0.0962839	0.095418	1.15267	0.28853	0.524812	0.162058
1.217	0.234406	0.13183	0.19507	0.131038	0.179558	0.13706	0.187984	0.170407							1.217	0.534031	0.183813	0.0966443	0.0955613	1.14631	0.287964	0.524471	0.161452
1.218	0.235298	0.131979	0.197005	0.131774	0.177006	0.137218	0.190644	0.170663							1.218	0.537096	0.184229	0.0959868	0.0955467	1.14386	0.286389	0.524159	0.161331
1.219	0.234276	0.131808	0.195773	0.131827	0.176094	0.137795	0.194466	0.171107							1.219	0.538304	0.184584	0.0960514	0.0954059	1.14405	0.285155	0.526759	0.16248
1.22	0.233747	0.131869	0.199224	0.132291	0.177578	0.137614	0.194906	0.171151							1.22	0.537095	0.183708	0.0959533	0.0953763	1.13992	0.284749	0.530928	0.163934
1.221	0.226044	0.129833	0.1997	0.131754	0.171639	0.136495	0.197467	0.171791							1.221	0.537156	0.182725	0.0949059	0.0949809	1.13649	0.284068	0.533568	0.164278
1.222	0.224421	0.129407	0.203274	0.132304	0.167762	0.135891	0.196867	0.171546							1.222	0.536931	0.182254	0.0945758	0.0949726	1.13367	0.282545	0.532196	0.164346
1.223	0.222506	0.128602	0.205277	0.132489	0.164798	0.135895	0.197954	0.171687							1.223	0.538626	0.181983	0.0954168	0.094584	1.13178	0.282111	0.527173	0.163639
1.224	0.219128	0.128221	0.204404	0.132114	0.165009	0.136447	0.204428	0.171482							1.224	0.537797	0.181016	0.0966823	0.0946997	1.12824	0.280893	0.527671	0.162755
1.225	0.219385	0.12856	0.20607	0.133502	0.163431	0.13748	0.208609	0.172526							1.225	0.535594	0.181006	0.0937539	0.0942975	1.12422	0.279966	0.532503	0.162354
1.226	0.220802	0.128836	0.209238	0.13417	0.158747	0.136241	0.208789	0.172209							1.226	0.535076	0.180382	0.0940955	0.0942464	1.12539	0.280786	0.533412	0.162637
1.227	0.216766	0.127417	0.213538	0.135304	0.160859	0.135258	0.212847	0.172711							1.227	0.533345	0.179792	0.0946078	0.0945647	1.12336	0.279642	0.537239	0.163292
1.228	0.216138	0.127914	0.215822	0.135346	0.160881	0.135303	0.215492	0.172915							1.228	0.534315	0.179478	0.0927864	0.0945109	1.11704	0.277732	0.54014	0.163656
1.229	0.217159	0.128989	0.216549	0.134959	0.158729	0.13453	0.216388	0.173207							1.229	0.530925	0.179267	0.0973859	0.0942205	1.11415	0.277339	0.539273	0.163781
1.23	0.216748	0.128665	0.217262	0.13556	0.152857	0.133479	0.221123	0.174036							1.23	0.532196	0.179548	0.0981028	0.0945891	1.11116	0.276743	0.536268	0.163804
1.231	0.215903	0.127993	0.221469	0.135709	0.153161	0.133735	0.219202	0.173621							1.231	0.528905	0.178163	0.0982854	0.0946958	1.11419	0.278108	0.54012	0.16438
1.232	0.216219	0.12726	0.220847	0.135417	0.15251	0.133565	0.221711	0.174394							1.232	0.523413	0.175873	0.0984989	0.0947908	1.10987	0.27541	0.542022	0.164528
1.233	0.216565	0.127696	0.222487	0.136453	0.152012	0.133531	0.222797	0.174454							1.233	0.519498	0.175164	0.0962018	0.0950112	1.10048	0.271786	0.539835	0.164639
1.234	0.212218	0.126397	0.226102	0.136847	0.150362	0.133189	0.224739	0.174547							1.234	0.51919	0.174828	0.0967244	0.094995	1.09719	0.271088	0.539416	0.164794
1.235	0.213418	0.126216	0.22769	0.137566	0.148434	0.132618	0.224502	0.174425							1.235	0.518112	0.174704	0.0964135	0.0950636	1.09271	0.271975	0.54187	0.165296
1.236	0.212748	0.125557	0.228639	0.137581	0.148638	0.132153	0.225827	0.174429							1.236	0.520194	0.175067	0.0976461	0.0944034	1.08856	0.270151	0.542878	0.165341
1.237	0.211849	0.12503	0.230005	0.137579	0.151472	0.132412	0.229356	0.17606							1.237	0.516074	0.173496	0.0980668	0.0946244	1.08791	0.270386	0.544118	0.165308
1.238	0.211711	0.124436	0.227924	0.137327	0.149166	0.13231	0.230773	0.176176							1.238	0.513988	0.173513	0.0998206	0.095178	1.08086	0.268299	0.546268	0.164755
1.239	0.213475	0.124356	0.228768	0.137226	0.149439	0.132276	0.235194	0.17697							1.239	0.508068	0.170048	0.0994193	0.09513	1.08526	0.26688	0.546505	0.165034
1.24	0.207838	0.122825	0.229404	0.13754	0.148431	0.131805	0.237588	0.1773							1.24	0.506451	0.169328	0.0967799	0.0947135	1.08482	0.265671	0.541977	0.163219
1.241	0.202716	0.121547	0.23335	0.138485	0.148958	0.132506	0.241471	0.17771							1.241	0.50743	0.168945	0.096933	0.0944544	1.08577	0.265659	0.543283	0.163102
1.242	0.200787	0.120688	0.236613	0.138792	0.144581	0.131931	0.244057	0.177878							1.242	0.51157	0.169166	0.0948376	0.0945373	1.085	0.264239	0.541227	0.16215
1.243	0.20309	0.120796	0.235629	0.138622	0.142866	0.131203	0.246022	0.178191							1.243	0.511101	0.168705	0.0959556	0.094479	1.08364	0.263846	0.54543	0.162166
1.244	0.202132	0.120235	0.236294	0.138883	0.141014	0.131355	0.248904	0.17815							1.244	0.510986	0.168528	0.0966864	0.0948745	1.07213	0.261066	0.546409	0.162167
1.245	0.203744	0.120239	0.232928	0.138274	0.140506	0.131762	0.249972	0.177663							1.245	0.513598	0.168698	0.0956943	0.0948908	1.06935	0.259336	0.544582	0.161777
1.246	0.206774	0.120726	0.232136	0.138334	0.140593	0.131895	0.250206	0.177911							1.246	0.514921	0.167646	0.0932387	0.094956	1.06678	0.258453	0.54405	0.161792
1.247	0.206843	0.121002	0.231623	0.138655	0.141315	0.132158	0.250623	0.177755							1.247	0.518027	0.168025	0.0941939	0.09485	1.07175	0.25784	0.546175	0.16168
1.248	0.207824	0.121217	0.232046	0.138764	0.141712	0.132101	0.251647	0.178061							1.248	0.521264	0.16897	0.0948589	0.0946122	1.07369	0.256573	0.548158	0.161909
1.249	0.208218	0.120929	0.233585	0.139237	0.140499	0.132313	0.2535	0.177705							1.249	0.522268	0.168352	0.0962515	0.0945902	1.07443	0.256906	0.552151	0.161792
1.25	0.206232	0.120359	0.232169	0.13911	0.137219	0.131323	0.254208	0.177411							1.25	0.522406	0.167608	0.0966021	0.0949111	1.07468	0.258259	0.55151	0.162077
1.251	0.202588	0.11942	0.232757	0.139385	0.133415	0.131645	0.256813	0.177505							1.251	0.521905	0.16701	0.0988967	0.0950922	1.0727	0.257372	0.547358	0.162439
1.252	0.202891	0.120196	0.233827	0.13968	0.132448	0.131681	0.260668	0.17878							1.252	0.522409	0.166811	0.100037	0.0956827	1.06872	0.254967	0.547334	0.162816
1.253	0.201639	0.119741	0.233992	0.139419	0.13353	0.130854	0.262788	0.178989							1.253	0.520448	0.165604	0.102364	0.0956088	1.06963	0.253772	0.546321	0.161963
1.254	0.204961	0.119062	0.232035	0.138272	0.139335	0.132603	0.265509	0.179058							1.254	0.523376	0.165966	0.101414	0.095677	1.06206	0.25011	0.542708	0.161174
1.255	0.209512	0.119304	0.231631	0.138675	0.137958	0.132853	0.26973	0.179556							1.255	0.526052	0.165966	0.101217	0.0957556	1.06129	0.249081	0.544896	0.161546
1.256	0.207462	0.118886	0.231376	0.13859	0.137955	0.133122	0.274094	0.180773							1.256	0.521822	0.164964	0.101737	0.0961713	1.06267	0.249483	0.551558	0.161917
1.257	0.20692	0.119546	0.230266	0.13873	0.138246	0.133253	0.272019	0.18043							1.257	0.520755	0.16541	0.100816	0.0963588	1.06041	0.249013	0.5483	0.161195
1.258	0.209799	0.119888	0.227076	0.138202	0.135468	0.132395	0.272754	0.180099							1.258	0.52021	0.165328	0.101312	0.0965027	1.05151	0.245232	0.54917	0.160658
1.259	0.210619	0.119355	0.227166	0.138554	0.137424	0.132912	0.273514	0.179765							1.259	0.521519	0.165598	0.100097	0.0957291	1.04835	0.245098	0.553039	0.160386
1.26	0.210258	0.119636	0.228301	0.138446	0.137558	0.133378	0.277658	0.180999							1.26	0.517699	0.164416	0.102386	0.0962744	1.04548	0.243657	0.553792	0.161105
1.261	0.211745	0.120175	0.230778	0.138926	0.138142	0.134033	0.276372	0.180524							1.261	0.520146	0.164246	0.100248	0.0963277	1.04531	0.242594	0.554517	0.160848
1.262	0.209085	0.119933	0.231314	0.139028	0.139628	0.134974	0.277771	0.181295							1.262	0.517669	0.162535	0.0981882	0.0960769	1.03816	0.239427	0.558551	0.159657
1.263	0.211094	0.12061	0.235247	0.13939	0.137966	0.135268	0.276899	0.180641							1.263	0.522443	0.163511	0.0969762	0.0959518	1.03505	0.239209	0.560493	0.159434
1.264	0.208692	0.119613	0.237221	0.139907	0.140406	0.135598	0.275079	0.180791							1.264	0.522661	0.163459	0.0977374	0.0961994	1.02248	0.234718	0.563157	0.159325
1.265	0.212902	0.120949	0.236581	0.140055	0.141789	0.135776	0.275686	0.180801							1.265	0.520666	0.161427	0.0981972	0.0957723	1.02382	0.233738	0.562364	0.158913
1.266	0.211995	0.120805	0.238426	0.140309	0.140451	0.136659	0.278277	0.180557							1.266	0.518614	0.160203	0.100263	0.0964047	1.01532	0.22959	0.565904	0.159996
1.267	0.212252	0.120758	0.237933	0.140295	0.141388	0.136811	0.276152	0.179982							1.267	0.517894	0.159462	0.101692	0.0961239	1.01372	0.229515	0.56539	0.160831
1.268	0.210606	0.120547	0.240321	0.14084	0.140882	0.137192	0.275675	0.179486							1.268	0.511781	0.157676	0.0999742	0.0961952	1.01353	0.229096	0.563266	0.160237
1.269	0.21078	0.120527	0.242331	0.141091	0.141252	0.137477	0.277131	0.179063							1.269	0.51072	0.157046	0.0996888	0.096117	1.01531	0.229403	0.560159	0.159923
1.27	0.210349	0.119855	0.241122	0.140004	0.140065	0.137077	0.277994	0.178479							1.27	0.507636	0.155584	0.0991102	0.0959571	1.01182	0.228554	0.561665	0.159746
1.271	0.212028	0.120781	0.242288	0.14121	0.139351	0.137891	0.27683	0.17796							1.271	0.502911	0.154648	0.0984889	0.0960015	1.00623	0.226401	0.566696	0.159961
1.272	0.217622	0.120919	0.244574	0.141671	0.139398	0.137837	0.27721	0.178087							1.272	0.501131	0.153805	0.0999906	0.0966032	1.00535	0.225532	0.568078	0.159504
1.273	0.217048	0.121	0.242396	0.14073	0.143617	0.139395	0.279931	0.17811							1.273	0.503162	0.153577	0.099908	0.0968436	1.00405	0.22495	0.570909	0.159859
1.274	0.220627	0.1219	0.244333	0.140704	0.145256	0.140989	0.280159	0.177859							1.274	0.499016	0.151643	0.099078	0.0966899	1.00719	0.225106	0.56959	0.159783
1.275	0.21806	0.122277	0.243548	0.140703	0.142097	0.140957	0.281526	0.177928							1.275	0.499065	0.152224	0.098469	0.0963302	1.00851	0.22503	0.564514	0.158895
1.276	0.219885	0.122843	0.244816	0.141589	0.143879	0.141949	0.282516	0.178215							1.276	0.496659	0.151449	0.0949699	0.0956423	1.0073	0.22453	0.565153	0.159447
1.277	0.218173	0.122118	0.245228	0.141091	0.145661	0.142117	0.284046	0.178327							1.277	0.500049	0.151891	0.0980117	0.0958415	1.00491	0.223805	0.564464	0.159492
1.278	0.219089	0.12211	0.244007	0.140753	0.146581	0.142859	0.286154	0.178402							1.278	0.499156	0.152369	0.100259	0.095871	1.00465	0.223244	0.564368	0.159371
1.279	0.220982	0.122454	0.242187	0.140864	0.152362	0.145211	0.286625	0.1781							1.279	0.501253	0.152165	0.102071	0.0959283	1.0034	0.224233	0.563805	0.158774
1.28	0.221572	0.122613	0.244134	0.141019	0.151345	0.145936	0.288648	0.178675							1.28	0.500464	0.151675	0.103871	0.0957423	1.00197	0.223324	0.569158	0.159074
1.281	0.221019	0.122697	0.242472	0.140585	0.15393	0.1467	0.290049	0.177866							1.281	0.500532	0.150693	0.10571	0.0962224	0.996127	0.221303	0.571257	0.15959
1.282	0.223334	0.122962	0.241093	0.140413	0.158203	0.14808	0.29053	0.177636							1.282	0.495476	0.148174	0.106238	0.0966831	0.993802	0.220821	0.569768	0.158451
1.283	0.226627	0.122996	0.24193	0.140324	0.163544	0.149567	0.288821	0.177152							1.283	0.496515	0.147775	0.106927	0.0966382	0.993569	0.220262	0.573482	0.159392
1.284	0.227369	0.123558	0.244151	0.140608	0.160028	0.149452	0.29012	0.176983							1.284	0.498341	0.146716	0.106792	0.0963927	0.99562	0.219249	0.575209	0.159195
1.285	0.228672	0.123779	0.245889	0.140518	0.163091	0.149234	0.289499	0.176899							1.285	0.499747	0.146235	0.108692	0.0969774	0.99115	0.217412	0.573544	0.158768
1.286	0.230956	0.12417	0.244243	0.140268	0.163097	0.149759	0.291129	0.176734							1.286	0.499953	0.145943	0.108508	0.0966604	0.993093	0.216615	0.572563	0.157735
1.287	0.230843	0.124652	0.241536	0.140154	0.166095	0.150218	0.289423	0.175991							1.287	0.497746	0.145986	0.107799	0.0968658	0.993946	0.217183	0.573902	0.157927
1.288	0.231339	0.124927	0.241781	0.140052	0.169521	0.150826	0.293664	0.175685							1.288	0.498116	0.145965	0.112098	0.097086	0.993961	0.218412	0.572484	0.157558
1.289	0.233131	0.126245	0.236447	0.139452	0.172825	0.15209	0.293101	0.174739							1.289	0.499098	0.145714	0.112117	0.0970267	0.988782	0.216632	0.568583	0.157021
1.29	0.233683	0.127138	0.238379	0.139524	0.172507	0.152385	0.292115	0.174708							1.29	0.496586	0.144105	0.114628	0.0970494	0.987213	0.215262	0.566159	0.156152
1.291	0.234033	0.127419	0.238075	0.139378	0.174257	0.152985	0.294131	0.174396							1.291	0.498521	0.144475	0.113096	0.0972319	0.983924	0.213438	0.567255	0.156243
1.292	0.237488	0.127582	0.239096	0.139395	0.173723	0.15288	0.293569	0.173608							1.292	0.500675	0.144843	0.113872	0.0968803	0.986072	0.215272	0.568237	0.156219
1.293	0.236344	0.127191	0.238865	0.139333	0.173992	0.152841	0.296177	0.173338							1.293	0.498729	0.144313	0.1142	0.0968634	0.988509	0.213655	0.570008	0.156642
1.294	0.238909	0.127767	0.238369	0.139061	0.173356	0.153066	0.294555	0.172247							1.294	0.49927	0.144106	0.115726	0.0968891	0.985845	0.213284	0.57338	0.156519
1.295	0.241208	0.128091	0.236074	0.138764	0.177994	0.154198	0.298945	0.171755							1.295	0.49907	0.143556	0.114716	0.0966828	0.99203	0.213038	0.575764	0.157386
1.296	0.242328	0.129012	0.235688	0.138715	0.175553	0.15355	0.298294	0.171565							1.296	0.500781	0.142492	0.115776	0.0969925	0.992803	0.212136	0.574571	0.157364
1.297	0.244567	0.130036	0.235612	0.137989	0.177816	0.154174	0.301662	0.17142							1.297	0.498356	0.140881	0.119215	0.0973937	0.9924	0.211899	0.575371	0.157173
1.298	0.24982	0.130717	0.23729	0.137997	0.179992	0.154449	0.301012	0.171066							1.298	0.500831	0.140449	0.122363	0.0979746	0.993275	0.211597	0.573272	0.156647
1.299	0.250337	0.131727	0.2392	0.137899	0.1787	0.155077	0.300423	0.170384							1.299	0.498256	0.139647	0.123824	0.0985629	0.990839	0.208985	0.573806	0.156527
1.3	0.250279	0.131853	0.239956	0.138359	0.176676	0.154827	0.301271	0.17052							1.3	0.502458	0.139934	0.123598	0.098649	0.994275	0.208635	0.573795	0.156665
1.301	0.251517	0.1333	0.237682	0.137689	0.177081	0.155535	0.306214	0.171415							1.301	0.499705	0.137965	0.123196	0.0987103	0.994838	0.20811	0.576557	0.156997
1.302	0.254456	0.13387	0.236543	0.137483	0.177429	0.155917	0.306954	0.171366							1.302	0.498374	0.137024	0.122432	0.0989087	0.997435	0.209522	0.574166	0.156266
1.303	0.257007	0.13351	0.234457	0.137209	0.178706	0.156553	0.305511	0.170159							1.303	0.497566	0.136419	0.124208	0.0986494	0.998002	0.209161	0.574564	0.155954
1.304	0.261024	0.134268	0.233509	0.137279	0.176604	0.156573	0.305625	0.170142							1.304	0.495837	0.135384	0.122473	0.0988249	1.00015	0.209183	0.575692	0.156249
1.305	0.260762	0.134559	0.231026	0.136758	0.178178	0.157103	0.302314	0.169595							1.305	0.497332	0.135958	0.125637	0.0993182	0.998872	0.207763	0.579369	0.156769
1.306	0.262923	0.133971	0.230641	0.136298	0.176194	0.155988	0.299267	0.168818							1.306	0.499857	0.137434	0.125771	0.0995437	0.999291	0.206942	0.576733	0.156196
1.307	0.2633	0.134666	0.23101	0.135609	0.176306	0.156287	0.296559	0.168164							1.307	0.500696	0.138022	0.125807	0.0997514	1.00071	0.207746	0.578405	0.156436
1.308	0.263315	0.135084	0.232455	0.13562	0.179698	0.156952	0.300034	0.168517							1.308	0.501368	0.13772	0.124864	0.0999796	1.00076	0.207276	0.577876	0.155836
1.309	0.262503	0.135145	0.23251	0.135402	0.180679	0.156961	0.301285	0.1686							1.309	0.498857	0.13695	0.125451	0.100641	1.00398	0.207061	0.579402	0.155579
1.31	0.262038	0.135058	0.232292	0.135027	0.179607	0.157269	0.303842	0.168935							1.31	0.502057	0.137967	0.127769	0.100663	1.00199	0.207078	0.577353	0.155289
1.311	0.262168	0.134761	0.232441	0.134363	0.17701	0.156984	0.306745	0.168537							1.311	0.498627	0.136387	0.128617	0.10075	1.00416	0.207306	0.580068	0.154808
1.312	0.263665	0.134874	0.231594	0.134142	0.179762	0.157489	0.303485	0.167905							1.312	0.499478	0.136763	0.129205	0.100504	1.00099	0.206269	0.577906	0.15363
1.313	0.264707	0.134859	0.229881	0.134026	0.182143	0.158271	0.299519	0.166453							1.313	0.499013	0.13614	0.129767	0.100736	1.00483	0.206313	0.579353	0.154301
1.314	0.267416	0.135464	0.233229	0.134018	0.180242	0.15815	0.296044	0.165801							1.314	0.496798	0.135077	0.130307	0.100805	1.00808	0.206192	0.578971	0.153773
1.315	0.265028	0.134537	0.232823	0.134005	0.176637	0.15818	0.295595	0.165403							1.315	0.496758	0.13474	0.132746	0.101515	1.00476	0.205677	0.585645	0.154439
1.316	0.265858	0.135523	0.2298	0.132737	0.174028	0.158276	0.292095	0.16426							1.316	0.500082	0.134423	0.133394	0.101344	1.00689	0.206907	0.585552	0.15366
1.317	0.266806	0.13605	0.227128	0.132232	0.177577	0.158797	0.294564	0.164988							1.317	0.505936	0.135951	0.135579	0.10182	1.00725	0.207303	0.585652	0.153115
1.318	0.267382	0.135643	0.226303	0.132284	0.177454	0.158738	0.298117	0.165614							1.318	0.507477	0.135709	0.132517	0.101368	1.01293	0.20694	0.587134	0.153253
1.319	0.267682	0.135859	0.224251	0.131019	0.176199	0.15818	0.298139	0.165585							1.319	0.508347	0.136225	0.130845	0.101813	1.02078	0.210254	0.587923	0.153382
1.32	0.268446	0.136129	0.224674	0.130935	0.174114	0.157152	0.298332	0.165156							1.32	0.507495	0.13546	0.12964	0.102108	1.0255	0.210938	0.586685	0.153055
1.321	0.269528	0.136119	0.223467	0.130769	0.174734	0.15808	0.297523	0.163638							1.321	0.507807	0.135334	0.131002	0.102359	1.02855	0.210064	0.586175	0.153098
1.322	0.271472	0.137469	0.221172	0.130018	0.174787	0.158002	0.298364	0.163689							1.322	0.506637	0.135182	0.132882	0.102657	1.02719	0.21017	0.584375	0.153108
1.323	0.269873	0.137231	0.220991	0.129816	0.174666	0.157514	0.298532	0.163283							1.323	0.506734	0.134566	0.135426	0.102393	1.02916	0.209366	0.585759	0.1539
1.324	0.272973	0.138595	0.219855	0.12986	0.1774	0.158516	0.298128	0.162939							1.324	0.504166	0.133891	0.1376	0.102383	1.0397	0.211079	0.585654	0.15367
1.325	0.272111	0.138727	0.218963	0.129764	0.177387	0.158512	0.297294	0.162626							1.325	0.504763	0.134579	0.139097	0.10235	1.03745	0.210398	0.584227	0.153217
1.326	0.272501	0.138456	0.219038	0.129718	0.176568	0.159099	0.294971	0.162091							1.326	0.508246	0.135837	0.140579	0.102542	1.03478	0.207925	0.584075	0.153472
1.327	0.277777	0.138233	0.22167	0.13025	0.177489	0.158938	0.293564	0.161244							1.327	0.508336	0.135465	0.141274	0.103033	1.04018	0.209504	0.582333	0.153429
1.328	0.275126	0.138497	0.223213	0.130086	0.177229	0.158421	0.28975	0.160029							1.328	0.507932	0.135229	0.143849	0.103474	1.04314	0.210477	0.586708	0.154035
1.329	0.27592	0.139068	0.222415	0.130271	0.176913	0.159058	0.292543	0.160562							1.329	0.506937	0.134987	0.145704	0.103263	1.04691	0.211068	0.594637	0.155774
1.33	0.278568	0.139496	0.222667	0.130466	0.176969	0.159339	0.293315	0.160207							1.33	0.507385	0.135879	0.148122	0.103054	1.04398	0.210016	0.597209	0.155544
1.331	0.276051	0.139744	0.224899	0.130671	0.17417	0.158922	0.288193	0.159656							1.331	0.509485	0.136436	0.147277	0.103317	1.04649	0.209508	0.598144	0.155757
1.332	0.276808	0.140296	0.222024	0.129868	0.17087	0.158036	0.285645	0.159126							1.332	0.514649	0.13679	0.147614	0.103209	1.04938	0.209537	0.603753	0.15675
1.333	0.275806	0.140674	0.221712	0.129609	0.172062	0.158544	0.284065	0.158339							1.333	0.513096	0.1365	0.149735	0.103776	1.05026	0.210152	0.606724	0.156865
1.334	0.279736	0.142316	0.220324	0.12869	0.172911	0.157377	0.284028	0.157881							1.334	0.513817	0.137856	0.154417	0.103642	1.05071	0.20975	0.605156	0.156473
1.335	0.278408	0.142732	0.220945	0.128785	0.173968	0.156863	0.284659	0.158948							1.335	0.517149	0.138264	0.156393	0.103512	1.05651	0.211531	0.603022	0.15548
1.336	0.278249	0.142163	0.218846	0.128322	0.172727	0.156677	0.280733	0.159004							1.336	0.519011	0.138193	0.156414	0.103601	1.05592	0.210723	0.601888	0.155709
1.337	0.276945	0.142169	0.22167	0.129026	0.169843	0.156678	0.277962	0.159609							1.337	0.517447	0.138873	0.156913	0.103477	1.06252	0.212115	0.603711	0.155728
1.338	0.278706	0.143182	0.218501	0.128285	0.169625	0.155891	0.282722	0.15984							1.338	0.515143	0.138267	0.156493	0.103517	1.06075	0.212307	0.606199	0.155232
1.339	0.279252	0.143445	0.215226	0.127775	0.168609	0.156282	0.276409	0.158599							1.339	0.51344	0.137948	0.154881	0.103023	1.05669	0.209979	0.610446	0.156085
1.34	0.279566	0.144074	0.215124	0.127781	0.172683	0.15645	0.273431	0.15769							1.34	0.512566	0.136995	0.157824	0.103721	1.05767	0.208898	0.614581	0.156527
1.341	0.282571	0.144093	0.217142	0.12806	0.172045	0.156882	0.270243	0.15769							1.341	0.508196	0.13643	0.159499	0.103722	1.05658	0.207844	0.617893	0.157131
1.342	0.280936	0.142788	0.216132	0.128151	0.170071	0.157051	0.271473	0.157537							1.342	0.505698	0.136031	0.159065	0.104056	1.06278	0.208914	0.621277	0.158095
1.343	0.281282	0.14194	0.216097	0.128609	0.167016	0.156624	0.269611	0.15719							1.343	0.509539	0.136816	0.159941	0.103931	1.06443	0.208768	0.627043	0.159179
1.344	0.282378	0.142157	0.214739	0.128292	0.16776	0.156101	0.266454	0.156149							1.344	0.514161	0.137529	0.161683	0.104577	1.06167	0.207653	0.631777	0.159708
1.345	0.282178	0.14196	0.211743	0.12797	0.169256	0.156284	0.266132	0.155517							1.345	0.514798	0.138164	0.160262	0.104666	1.06706	0.208313	0.636125	0.160334
1.346	0.283699	0.142222	0.208855	0.127984	0.166361	0.155753	0.264077	0.155589							1.346	0.513336	0.137358	0.162737	0.104878	1.06659	0.20864	0.636952	0.159914
1.347	0.283783	0.142767	0.206951	0.128336	0.164705	0.1556	0.263125	0.155939							1.347	0.511703	0.136631	0.166044	0.105213	1.06952	0.208197	0.634521	0.159155
1.348	0.282245	0.142406	0.206232	0.128339	0.164579	0.155795	0.262607	0.155391							1.348	0.514099	0.136987	0.165701	0.105759	1.07043	0.208541	0.634151	0.158799
1.349	0.281909	0.141605	0.204477	0.127523	0.163956	0.156096	0.261798	0.154721							1.349	0.511904	0.13658	0.166721	0.106188	1.07623	0.20764	0.635549	0.158178
1.35	0.281675	0.14112	0.203774	0.127855	0.163621	0.155506	0.257637	0.154635							1.35	0.51057	0.136685	0.164516	0.105664	1.07785	0.208116	0.638205	0.15851
1.351	0.281577	0.141421	0.201834	0.127083	0.162037	0.154688	0.257457	0.154296							1.351	0.512494	0.137747	0.168952	0.105802	1.08879	0.210496	0.638992	0.157855
1.352	0.282342	0.141498	0.203409	0.12742	0.164013	0.155161	0.258485	0.154436							1.352	0.515877	0.13915	0.171561	0.105545	1.09137	0.21043	0.640767	0.157434
1.353	0.283473	0.140849	0.203635	0.126696	0.164415	0.154897	0.256408	0.153804							1.353	0.511255	0.137439	0.170828	0.105503	1.09088	0.209364	0.638735	0.157069
1.354	0.283645	0.139587	0.20205	0.125989	0.163592	0.154394	0.255454	0.153576							1.354	0.512819	0.137309	0.17355	0.105612	1.09348	0.210201	0.640683	0.157206
1.355	0.285963	0.139863	0.206575	0.126899	0.162967	0.154109	0.2544	0.152964							1.355	0.514008	0.137587	0.175245	0.105965	1.09814	0.210173	0.644245	0.157253
1.356	0.286037	0.13944	0.205988	0.126701	0.161951	0.154573	0.247873	0.150708							1.356	0.514611	0.137803	0.177229	0.105851	1.09928	0.21022	0.639986	0.15671
1.357	0.286754	0.138901	0.207658	0.127195	0.160187	0.153604	0.241797	0.150534							1.357	0.514939	0.138539	0.177402	0.106198	1.09703	0.209746	0.640427	0.156344
1.358	0.286147	0.139415	0.20699	0.127212	0.156126	0.152467	0.240286	0.150413							1.358	0.516579	0.139144	0.179221	0.106638	1.09371	0.208663	0.641191	0.156434
1.359	0.287489	0.13901	0.209734	0.127346	0.156198	0.152459	0.23855	0.150201							1.359	0.515563	0.138376	0.180688	0.10657	1.10042	0.209881	0.641051	0.157194
1.36	0.288717	0.13869	0.207402	0.126636	0.154319	0.151667	0.235158	0.150058							1.36	0.514105	0.138963	0.182525	0.106149	1.1009	0.209561	0.6384	0.1572
1.361	0.285348	0.137626	0.208545	0.126866	0.15122	0.150831	0.231944	0.148476							1.361	0.515052	0.1391	0.182328	0.106634	1.10548	0.209814	0.63871	0.157321
1.362	0.284589	0.137726	0.209529	0.127005	0.148545	0.151253	0.228576	0.147782							1.362	0.51336	0.138356	0.183643	0.107306	1.1076	0.210181	0.637945	0.156704
1.363	0.286276	0.138114	0.211466	0.127063	0.149382	0.151217	0.223917	0.145894							1.363	0.516822	0.138527	0.18612	0.107652	1.10165	0.208016	0.638119	0.157081
1.364	0.286804	0.137979	0.208034	0.126756	0.148914	0.151041	0.224644	0.145981							1.364	0.519391	0.138823	0.186989	0.107553	1.10225	0.207956	0.641233	0.157325
1.365	0.288038	0.137509	0.206047	0.126892	0.147505	0.150533	0.219994	0.144733							1.365	0.523101	0.140793	0.190477	0.108156	1.10652	0.211039	0.640979	0.157725
1.366	0.288795	0.136891	0.206789	0.127234	0.150246	0.150751	0.218123	0.144625							1.366	0.523355	0.141157	0.191975	0.108087	1.10536	0.210922	0.640683	0.157343
1.367	0.287003	0.136076	0.205956	0.127338	0.14878	0.150344	0.217651	0.144223							1.367	0.523306	0.141711	0.19094	0.107655	1.1104	0.213302	0.643157	0.157663
1.368	0.28985	0.136056	0.206963	0.127553	0.147138	0.149918	0.216301	0.144448							1.368	0.526905	0.142685	0.192384	0.107823	1.12025	0.214714	0.646299	0.158716
1.369	0.288729	0.135632	0.206733	0.127509	0.146949	0.149407	0.211605	0.143826							1.369	0.526505	0.144024	0.195267	0.107789	1.11934	0.213688	0.648163	0.158229
1.37	0.288863	0.135293	0.207616	0.126902	0.145878	0.14844	0.206648	0.143638							1.37	0.523426	0.143159	0.19501	0.108137	1.12013	0.214233	0.646845	0.157816
1.371	0.291566	0.136048	0.204397	0.126495	0.143463	0.14803	0.206045	0.14328							1.371	0.526763	0.144135	0.193801	0.108211	1.12827	0.214183	0.646877	0.156806
1.372	0.289688	0.135851	0.206181	0.127293	0.143988	0.147644	0.205151	0.14357							1.372	0.52837	0.144614	0.197063	0.108352	1.13286	0.215134	0.643525	0.156957
1.373	0.289277	0.136301	0.201914	0.126335	0.145553	0.147308	0.207847	0.143888							1.373	0.528141	0.145849	0.197969	0.10829	1.13233	0.215403	0.647202	0.157085
1.374	0.289846	0.136892	0.20317	0.126393	0.14581	0.147291	0.20854	0.144378							1.374	0.528617	0.147379	0.197336	0.108332	1.13586	0.215738	0.6467	0.157478
1.375	0.292402	0.137232	0.205125	0.127082	0.143712	0.146788	0.202509	0.144169							1.375	0.526695	0.147263	0.196587	0.107611	1.13428	0.214651	0.648232	0.158131
1.376	0.293103	0.136408	0.20516	0.126932	0.144263	0.146451	0.206637	0.143657							1.376	0.527392	0.147404	0.197615	0.108033	1.13994	0.214731	0.643772	0.157665
1.377	0.2905	0.13556	0.206015	0.127598	0.144537	0.147078	0.205162	0.143503							1.377	0.529941	0.147566	0.196568	0.108032	1.14044	0.21387	0.645338	0.158296
1.378	0.289249	0.135528	0.205225	0.127457	0.14083	0.14751	0.202591	0.143401							1.378	0.527032	0.147555	0.199381	0.108464	1.14379	0.214515	0.646862	0.158493
1.379	0.287919	0.135201	0.207673	0.128338	0.140667	0.147165	0.20199	0.143652							1.379	0.529357	0.149491	0.199572	0.108181	1.14323	0.213572	0.644944	0.158291
1.38	0.284573	0.133829	0.209611	0.128335	0.140979	0.146754	0.20209	0.1436							1.38	0.531231	0.148767	0.194804	0.107262	1.1431	0.213406	0.643294	0.158525
1.381	0.284239	0.134473	0.209887	0.128398	0.14216	0.146324	0.197382	0.142381							1.381	0.5309	0.147862	0.195239	0.107459	1.14612	0.21395	0.643309	0.158517
1.382	0.28425	0.134316	0.207984	0.128386	0.140711	0.145544	0.199398	0.141684							1.382	0.534936	0.147941	0.196807	0.107685	1.14432	0.212158	0.643528	0.15827
1.383	0.284267	0.13406	0.208747	0.128781	0.139461	0.145576	0.194175	0.140846							1.383	0.538867	0.149527	0.198327	0.107118	1.14915	0.213141	0.64912	0.15889
1.384	0.284278	0.13334	0.208984	0.128863	0.138605	0.145437	0.197958	0.141105							1.384	0.540154	0.149765	0.198586	0.106745	1.15272	0.214277	0.648252	0.158165
1.385	0.285237	0.133113	0.20994	0.12933	0.139846	0.145081	0.195193	0.140853							1.385	0.54085	0.151065	0.20033	0.107122	1.15608	0.214677	0.647197	0.157755
1.386	0.286818	0.133188	0.209693	0.128377	0.141577	0.145606	0.197657	0.141511							1.386	0.541969	0.151006	0.200664	0.106916	1.16219	0.219348	0.646693	0.157653
1.387	0.287587	0.132547	0.210486	0.128634	0.139139	0.145383	0.196139	0.141107							1.387	0.539784	0.150306	0.201438	0.107704	1.163	0.22003	0.64539	0.157887
1.388	0.289162	0.132328	0.209657	0.129198	0.134339	0.144693	0.193988	0.140356							1.388	0.5427	0.151406	0.201079	0.107171	1.16519	0.220631	0.644798	0.157781
1.389	0.287064	0.131918	0.211989	0.129366	0.133172	0.14408	0.188985	0.139011							1.389	0.540797	0.150995	0.202139	0.106992	1.16764	0.220651	0.640929	0.156908
1.39	0.288305	0.131718	0.210002	0.128932	0.130914	0.143323	0.188163	0.138321							1.39	0.540349	0.15152	0.204229	0.10629	1.1616	0.221691	0.640065	0.15673
1.391	0.287925	0.131871	0.209926	0.129042	0.127727	0.142618	0.185027	0.138061							1.391	0.54189	0.151924	0.205102	0.10643	1.16262	0.221258	0.642844	0.157055
1.392	0.290599	0.132838	0.20948	0.129487	0.129744	0.142905	0.183991	0.137528							1.392	0.546312	0.153465	0.204542	0.106779	1.16438	0.222064	0.646981	0.157125
1.393	0.291017	0.132224	0.209039	0.129782	0.131043	0.142907	0.184286	0.137327							1.393	0.545499	0.154758	0.205047	0.107127	1.16435	0.221984	0.646755	0.157155
1.394	0.290487	0.131992	0.21	0.129833	0.133046	0.143362	0.184872	0.137591							1.394	0.548148	0.155967	0.206044	0.107099	1.16612	0.223377	0.644416	0.157232
1.395	0.28928	0.1318	0.209349	0.129846	0.130156	0.142528	0.188103	0.138108							1.395	0.54903	0.156369	0.207249	0.10713	1.16748	0.223635	0.642505	0.157138
1.396	0.285776	0.13128	0.211892	0.130072	0.128788	0.14227	0.1929	0.13907							1.396	0.549002	0.156236	0.207639	0.106959	1.16909	0.224856	0.642373	0.157294
1.397	0.284565	0.131678	0.211947	0.13028	0.130758	0.142601	0.192685	0.139673							1.397	0.549199	0.156702	0.20936	0.106589	1.17382	0.226474	0.645591	0.158871
1.398	0.284181	0.131763	0.212125	0.129964	0.130593	0.142599	0.19526	0.140042							1.398	0.548171	0.156745	0.210862	0.107248	1.17008	0.226081	0.648676	0.159434
1.399	0.284558	0.131529	0.214294	0.130334	0.130346	0.142849	0.193929	0.139687							1.399	0.547188	0.157047	0.210293	0.107739	1.16771	0.226562	0.647604	0.158958
1.4	0.284513	0.130832	0.214732	0.129947	0.128586	0.142656	0.195237	0.140385							1.4	0.550977	0.158123	0.210765	0.107778	1.1652	0.224677	0.645922	0.159221
1.401	0.286722	0.130757	0.216169	0.130076	0.12677	0.142246	0.196623	0.141139							1.401	0.550149	0.15845	0.210142	0.107484	1.15935	0.221777	0.644633	0.158652
1.402	0.286125	0.130814	0.216761	0.130353	0.126517	0.141907	0.19941	0.140681							1.402	0.550363	0.159054	0.207901	0.107007	1.15628	0.221255	0.643597	0.158333
1.403	0.283049	0.129577	0.218857	0.130661	0.12584	0.141154	0.196508	0.140286							1.403	0.549809	0.159107	0.208049	0.106464	1.15507	0.221328	0.641483	0.157997
1.404	0.284316	0.130076	0.216332	0.130339	0.123725	0.141079	0.19773	0.140469							1.404	0.551938	0.160209	0.208959	0.106194	1.15529	0.222642	0.641161	0.158531
1.405	0.280513	0.129162	0.218706	0.130709	0.118587	0.140169	0.198622	0.141039							1.405	0.549946	0.160329	0.207482	0.106158	1.15629	0.222395	0.644872	0.159005
1.406	0.27901	0.129039	0.220427	0.131345	0.117901	0.140179	0.19607	0.140198							1.406	0.546152	0.160496	0.209415	0.107297	1.15213	0.222596	0.646955	0.159045
1.407	0.278577	0.128446	0.221929	0.131393	0.116631	0.140439	0.192446	0.139114							1.407	0.552962	0.161842	0.208981	0.106517	1.14783	0.220918	0.64119	0.158393
1.408	0.279144	0.127861	0.223071	0.131929	0.112001	0.13967	0.193998	0.139331							1.408	0.552464	0.160652	0.210088	0.106569	1.14428	0.2201	0.643691	0.158339
1.409	0.274227	0.127135	0.224361	0.132059	0.111949	0.138727	0.193166	0.138865							1.409	0.555687	0.160914	0.210903	0.106466	1.14581	0.221475	0.645076	0.158755
1.41	0.274566	0.126742	0.224169	0.131546	0.11131	0.138657	0.192526	0.138536							1.41	0.55632	0.160107	0.216367	0.106739	1.14964	0.222804	0.644249	0.159242
1.411	0.277501	0.126583	0.223725	0.13111	0.108663	0.138613	0.190237	0.137809							1.411	0.557928	0.161395	0.217019	0.106988	1.154	0.222971	0.645126	0.15842
1.412	0.276972	0.126262	0.221744	0.130554	0.109434	0.138357	0.187339	0.13779							1.412	0.553824	0.159687	0.220031	0.107246	1.15566	0.222908	0.643679	0.158041
1.413	0.27922	0.12555	0.219829	0.130445	0.108626	0.138039	0.188137	0.137229							1.413	0.55431	0.160086	0.220484	0.106664	1.15794	0.224052	0.638618	0.157635
1.414	0.275439	0.124588	0.215778	0.130511	0.110811	0.138377	0.190095	0.137556							1.414	0.556362	0.160923	0.222278	0.106468	1.15406	0.22334	0.637109	0.158444
1.415	0.276242	0.124561	0.215258	0.129975	0.108362	0.138432	0.191798	0.137148							1.415	0.557987	0.160907	0.219117	0.106274	1.15575	0.223473	0.634477	0.15787
1.416	0.275781	0.123295	0.21447	0.129792	0.104935	0.137352	0.196664	0.13729							1.416	0.55654	0.160978	0.219567	0.106244	1.15131	0.223661	0.63486	0.158109
1.417	0.276953	0.123383	0.20975	0.129439	0.100593	0.136628	0.19776	0.137202							1.417	0.557858	0.161967	0.217451	0.106371	1.15158	0.223558	0.633644	0.15711
1.418	0.278549	0.12331	0.21295	0.130062	0.103471	0.137457	0.198162	0.137325							1.418	0.560294	0.162739	0.217498	0.106856	1.15137	0.221888	0.632518	0.157179
1.419	0.281342	0.123511	0.211939	0.129859	0.101593	0.137042	0.197778	0.137198							1.419	0.561261	0.163021	0.215919	0.106626	1.15664	0.22379	0.634869	0.157655
1.42	0.279162	0.122806	0.211308	0.12928	0.0975025	0.136378	0.196378	0.137074							1.42	0.564327	0.163688	0.215589	0.10666	1.15677	0.223282	0.635733	0.157849
1.421	0.278834	0.122775	0.211321	0.129559	0.0974306	0.136791	0.194929	0.136406							1.421	0.564371	0.164115	0.216871	0.106717	1.15595	0.223043	0.63339	0.157898
1.422	0.277184	0.122392	0.210893	0.129469	0.0987192	0.136434	0.197298	0.136472							1.422	0.564268	0.16325	0.216118	0.106661	1.157	0.225961	0.629924	0.158647
1.423	0.273731	0.121726	0.208994	0.129235	0.0951896	0.135526	0.197328	0.136255							1.423	0.565532	0.164071	0.214028	0.106027	1.15976	0.226742	0.627319	0.1583
1.424	0.273672	0.121675	0.212452	0.130266	0.0928455	0.134673	0.195897	0.136724							1.424	0.564949	0.164856	0.215003	0.106381	1.16421	0.229958	0.622702	0.157878
1.425	0.271691	0.121317	0.211245	0.129529	0.093738	0.133152	0.195986	0.136334							1.425	0.572096	0.16839	0.216411	0.106543	1.15997	0.228466	0.625586	0.158563
1.426	0.271311	0.121602	0.210412	0.129471	0.0952932	0.1339	0.197038	0.135409							1.426	0.571158	0.168247	0.217097	0.106528	1.15855	0.228223	0.628131	0.158642
1.427	0.272631	0.121767	0.212892	0.130058	0.0928013	0.133074	0.196161	0.135067							1.427	0.570236	0.169082	0.216425	0.106193	1.15757	0.229595	0.627866	0.158103
1.428	0.272118	0.121519	0.211563	0.130102	0.0918708	0.133054	0.194901	0.135025							1.428	0.570206	0.16939	0.216403	0.105642	1.15931	0.229507	0.626663	0.157736
1.429	0.272218	0.121764	0.211766	0.130425	0.0881864	0.132392	0.197689	0.135391							1.429	0.570614	0.168708	0.215291	0.105881	1.16312	0.230498	0.626823	0.157729
1.43	0.274134	0.121782	0.211772	0.130586	0.0825131	0.130463	0.1981	0.135367							1.43	0.571118	0.168931	0.21404	0.10658	1.15979	0.228957	0.624571	0.157492
1.431	0.274574	0.121261	0.209928	0.131007	0.0798493	0.129613	0.198468	0.134799							1.431	0.573249	0.169536	0.214338	0.107294	1.16531	0.23039	0.621011	0.158717
1.432	0.278516	0.121676	0.21213	0.130863	0.0776794	0.129178	0.198581	0.134467							1.432	0.576147	0.169612	0.213934	0.107002	1.16437	0.230859	0.622111	0.158134
1.433	0.278534	0.1212	0.211887	0.130511	0.0746531	0.128039	0.196888	0.134412							1.433	0.579124	0.169849	0.213322	0.106884	1.16245	0.231948	0.62025	0.157829
1.434	0.27668	0.121302	0.209491	0.13047	0.0705818	0.127045	0.199032	0.133807							1.434	0.581568	0.171302	0.213708	0.10688	1.15939	0.231073	0.61868	0.156593
1.435	0.277476	0.120822	0.208416	0.130275	0.0705891	0.12656	0.198772	0.134171							1.435	0.580247	0.171727	0.211966	0.106944	1.15433	0.23163	0.617657	0.15622
1.436	0.279731	0.121468	0.205957	0.130266	0.0693939	0.12634	0.199406	0.133662							1.436	0.579624	0.172884	0.210376	0.106894	1.15491	0.232493	0.619706	0.15614
1.437	0.278989	0.120584	0.207626	0.130575	0.0702295	0.126357	0.199069	0.133407							1.437	0.580833	0.173205	0.20839	0.106573	1.15059	0.232325	0.615485	0.155707
1.438	0.276264	0.120361	0.209124	0.131345	0.0665022	0.126085	0.199788	0.133117							1.438	0.586445	0.174646	0.209667	0.10642	1.14362	0.228532	0.617058	0.155383
1.439	0.278123	0.120486	0.208613	0.130926	0.0642354	0.125832	0.196206	0.132133							1.439	0.587813	0.174668	0.205979	0.106176	1.13594	0.225469	0.6195	0.156139
1.44	0.278909	0.11989	0.213626	0.132002	0.0614955	0.125619	0.197683	0.131888							1.44	0.587407	0.17548	0.203381	0.106146	1.13815	0.226074	0.618254	0.156908
1.441	0.28016	0.119335	0.210981	0.131404	0.0611104	0.125954	0.197215	0.131778							1.441	0.591221	0.177111	0.201636	0.105647	1.13543	0.226397	0.618147	0.156476
1.442	0.27974	0.119592	0.212894	0.131529	0.0612774	0.125563	0.197258	0.131749							1.442	0.589193	0.176729	0.203415	0.104833	1.1348	0.226609	0.619427	0.15642
1.443	0.278058	0.118951	0.212567	0.131248	0.0631167	0.126234	0.196994	0.13168							1.443	0.59103	0.178095	0.202597	0.105314	1.13271	0.226218	0.614286	0.155021
1.444	0.27799	0.11883	0.213342	0.13148	0.0616386	0.125883	0.19546	0.130924							1.444	0.594867	0.178979	0.20172	0.105243	1.13522	0.228787	0.610979	0.154473
1.445	0.277798	0.118403	0.214705	0.131764	0.0631846	0.126282	0.196295	0.130547							1.445	0.596338	0.178069	0.202168	0.105649	1.13687	0.228193	0.604363	0.153907
1.446	0.279238	0.118343	0.215338	0.131822	0.0604492	0.125313	0.193776	0.130198							1.446	0.598704	0.179899	0.204375	0.105414	1.12703	0.227363	0.600649	0.152951
1.447	0.278496	0.117541	0.215815	0.131771	0.0594968	0.125169	0.198163	0.130768							1.447	0.597034	0.180343	0.203153	0.104585	1.12786	0.22773	0.601394	0.152963
1.448	0.276396	0.116522	0.214637	0.131334	0.0569749	0.124547	0.194803	0.129521							1.448	0.601528	0.181675	0.201792	0.104013	1.12883	0.228309	0.598198	0.152937
1.449	0.270514	0.115567	0.213806	0.130811	0.0540124	0.124632	0.198432	0.129714							1.449	0.60431	0.184802	0.200864	0.102846	1.12558	0.228211	0.598557	0.153519
1.45	0.268795	0.114761	0.21052	0.130417	0.054602	0.124151	0.19873	0.129649							1.45	0.607442	0.185153	0.201862	0.102392	1.12344	0.230065	0.598629	0.153806
1.451	0.268147	0.114563	0.209905	0.131206	0.052991	0.123809	0.200522	0.129869							1.451	0.608359	0.186766	0.199574	0.101844	1.11881	0.229897	0.599902	0.153847
1.452	0.266343	0.113702	0.208769	0.13108	0.0508739	0.123785	0.196537	0.12886							1.452	0.607279	0.186791	0.20109	0.102105	1.12102	0.231772	0.595092	0.153443
1.453	0.264121	0.1131	0.210669	0.131072	0.0489898	0.12384	0.197881	0.12932							1.453	0.608914	0.188024	0.202014	0.102031	1.11921	0.231569	0.592714	0.15253
1.454	0.261571	0.112867	0.209511	0.130622	0.0453882	0.122661	0.198827	0.129247							1.454	0.610444	0.189308	0.201397	0.102517	1.11759	0.231945	0.592047	0.152248
1.455	0.256403	0.111986	0.211268	0.130369	0.0449241	0.122331	0.200491	0.129138							1.455	0.614827	0.189924	0.200763	0.102556	1.11504	0.232568	0.588352	0.15152
1.456	0.258222	0.11237	0.212441	0.130965	0.045559	0.122352	0.202496	0.128804							1.456	0.614313	0.189821	0.199729	0.102269	1.11088	0.232599	0.58468	0.150773
1.457	0.25689	0.112587	0.213085	0.130365	0.0427483	0.122018	0.203945	0.129169							1.457	0.612104	0.188106	0.199565	0.102114	1.10852	0.231813	0.586422	0.151668
1.458	0.257042	0.112263	0.214252	0.130673	0.0410764	0.121715	0.205057	0.1284							1.458	0.612555	0.187942	0.200238	0.101601	1.10526	0.233677	0.580839	0.150875
1.459	0.260534	0.111908	0.213652	0.130625	0.0387685	0.121242	0.206281	0.128362							1.459	0.613739	0.188574	0.201469	0.101861	1.10339	0.234152	0.580292	0.152722
1.46	0.261069	0.111727	0.210582	0.129952	0.038078	0.121433	0.204062	0.127879							1.46	0.614496	0.188513	0.202706	0.102351	1.10361	0.234814	0.576851	0.152864
1.461	0.262419	0.111886	0.211639	0.130261	0.0388356	0.122043	0.202514	0.127816							1.461	0.612467	0.187043	0.201778	0.102608	1.10767	0.236226	0.577695	0.152763
1.462	0.262426	0.111968	0.213446	0.130613	0.0425506	0.122776	0.199623	0.127443							1.462	0.617272	0.190342	0.200587	0.102053	1.10756	0.236329	0.575279	0.153416
1.463	0.26212	0.111674	0.213781	0.13086	0.0399298	0.122346	0.203401	0.128024							1.463	0.622255	0.191512	0.200013	0.102143	1.11094	0.238488	0.571019	0.152847
1.464	0.262514	0.111719	0.213714	0.130539	0.0381829	0.122221	0.205757	0.128085							1.464	0.625912	0.19259	0.200562	0.102411	1.10643	0.238345	0.56556	0.15164
1.465	0.261487	0.110953	0.208971	0.130339	0.0373127	0.12188	0.205161	0.127815							1.465	0.626997	0.193533	0.20215	0.102336	1.1055	0.238816	0.561036	0.151934
1.466	0.262495	0.110965	0.209594	0.130109	0.0390476	0.122127	0.205431	0.127912							1.466	0.628093	0.194008	0.200754	0.101761	1.10441	0.239364	0.555716	0.151805
1.467	0.260932	0.110174	0.21001	0.129964	0.0395127	0.12216	0.206118	0.128045							1.467	0.625862	0.194449	0.201065	0.101952	1.10834	0.240171	0.55386	0.15183
1.468	0.259896	0.109871	0.211289	0.130102	0.0369321	0.122196	0.204668	0.127788							1.468	0.626364	0.194579	0.200408	0.102038	1.10281	0.240246	0.553978	0.152675
1.469	0.25953	0.109962	0.213103	0.13075	0.0377786	0.121549	0.201457	0.127429							1.469	0.624272	0.194648	0.202273	0.101757	1.10002	0.242601	0.555542	0.153758
1.47	0.259243	0.109544	0.212972	0.130811	0.0369972	0.121552	0.201729	0.126638							1.47	0.623391	0.193595	0.203619	0.101731	1.09553	0.239986	0.557579	0.152489
1.471	0.259898	0.109386	0.214174	0.131076	0.0353571	0.121529	0.200775	0.126397							1.471	0.622403	0.193062	0.202942	0.101733	1.09344	0.241634	0.558487	0.152975
1.472	0.260609	0.109176	0.214425	0.130911	0.0334479	0.121229	0.2009	0.126305							1.472	0.624601	0.194729	0.204158	0.102141	1.08994	0.242487	0.558385	0.152623
1.473	0.25681	0.107523	0.212379	0.130767	0.0313577	0.121217	0.201103	0.126023							1.473	0.627148	0.194984	0.203356	0.102046	1.09564	0.244262	0.55721	0.1526
1.474	0.255983	0.107347	0.210021	0.129774	0.0304001	0.122169	0.202881	0.126137							1.474	0.625616	0.194999	0.201915	0.102335	1.0931	0.244745	0.554683	0.152232
1.475	0.254277	0.106039	0.210757	0.130136	0.0256554	0.121527	0.20603	0.12637							1.475	0.625308	0.195411	0.199458	0.10245	1.09487	0.247797	0.556246	0.153212
1.476	0.25699	0.106043	0.213413	0.130253	0.0232878	0.120954	0.207102	0.126088							1.476	0.629398	0.196725	0.199927	0.10263	1.09675	0.248649	0.555399	0.153207
1.477	0.256274	0.105775	0.211453	0.129452	0.0210934	0.121025	0.204981	0.125647							1.477	0.626769	0.195565	0.199788	0.102488	1.0929	0.248866	0.557835	0.154372
1.478	0.250444	0.105703	0.209798	0.129193	0.0198309	0.120646	0.204694	0.125545							1.478	0.629938	0.19714	0.198633	0.101865	1.09286	0.24831	0.556398	0.15432
1.479	0.248837	0.105535	0.207371	0.129239	0.01838	0.1209	0.209516	0.126841							1.479	0.633635	0.197992	0.197677	0.101773	1.09185	0.249859	0.54988	0.151859
1.48	0.247395	0.105672	0.20762	0.129002	0.0201003	0.121145	0.206891	0.125775							1.48	0.637099	0.1984	0.198028	0.102347	1.0842	0.247176	0.545765	0.149758
1.481	0.244838	0.105072	0.207018	0.128558	0.0202615	0.120591	0.209874	0.126092							1.481	0.63631	0.197823	0.194319	0.102247	1.09025	0.247807	0.546651	0.151038
1.482	0.247351	0.105033	0.20287	0.127232	0.0190396	0.120368	0.212564	0.126421							1.482	0.638275	0.198973	0.194403	0.101351	1.09213	0.249255	0.544649	0.151573
1.483	0.24741	0.104293	0.206085	0.127815	0.0192659	0.120586	0.212794	0.126721							1.483	0.636308	0.198846	0.1961	0.101849	1.09112	0.249978	0.539088	0.150363
1.484	0.247832	0.103914	0.206432	0.128406	0.01658	0.119973	0.213333	0.126963							1.484	0.63758	0.199852	0.197661	0.101899	1.0915	0.250408	0.539323	0.150424
1.485	0.249135	0.10351	0.207132	0.129092	0.0132925	0.119923	0.214234	0.127472							1.485	0.639772	0.198838	0.197838	0.102167	1.09732	0.25134	0.539292	0.15045
1.486	0.249514	0.103464	0.207466	0.128633	0.0158051	0.119687	0.211916	0.126403							1.486	0.639901	0.199367	0.198106	0.102622	1.09094	0.248914	0.542828	0.150436
1.487	0.247661	0.103102	0.207891	0.12853	0.0177195	0.120514	0.210728	0.126443							1.487	0.638864	0.199409	0.199561	0.102894	1.09122	0.249538	0.545359	0.150464
1.488	0.248133	0.103469	0.204773	0.127952	0.0184535	0.121225	0.210572	0.126075							1.488	0.64044	0.199363	0.201532	0.103503	1.09154	0.249621	0.544176	0.150921
1.489	0.248441	0.103113	0.20645	0.1285	0.018954	0.121778	0.20602	0.125565							1.489	0.641358	0.199803	0.199486	0.103309	1.09389	0.251873	0.544823	0.151224
1.49	0.247586	0.102529	0.205448	0.128374	0.0187176	0.121038	0.206115	0.125622							1.49	0.64211	0.200009	0.201153	0.103229	1.09649	0.253896	0.539717	0.150258
1.491	0.247136	0.102301	0.205189	0.128126	0.0130815	0.120779	0.206716	0.125299							1.491	0.643501	0.200364	0.199997	0.102467	1.09803	0.256167	0.535882	0.150788
1.492	0.246934	0.102181	0.201241	0.127863	0.0129642	0.119644	0.208175	0.12586							1.492	0.648388	0.201707	0.201384	0.102264	1.09895	0.254855	0.537557	0.150992
1.493	0.246788	0.101334	0.200772	0.127419	0.0145594	0.11889	0.203644	0.124987							1.493	0.64812	0.201981	0.201175	0.101955	1.09674	0.254529	0.536236	0.150472
1.494	0.245431	0.101341	0.200126	0.127163	0.0144692	0.118721	0.200913	0.124223							1.494	0.646399	0.203047	0.201545	0.10207	1.09349	0.254218	0.531265	0.150289
1.495	0.248081	0.102008	0.199254	0.127004	0.0120821	0.118273	0.200243	0.124332							1.495	0.646397	0.20351	0.201953	0.101904	1.09466	0.254795	0.52771	0.14947
1.496	0.247971	0.102158	0.198193	0.126687	0.0116507	0.117322	0.200104	0.124154							1.496	0.65091	0.203591	0.201706	0.102075	1.0933	0.255353	0.52745	0.1481
1.497	0.248435	0.101775	0.197019	0.126561	0.0103457	0.117237	0.205901	0.124504							1.497	0.652395	0.204397	0.202654	0.101511	1.09278	0.255401	0.530893	0.148443
1.498	0.247813	0.101192	0.19722	0.126099	0.00966768	0.116897	0.20641	0.124137							1.498	0.653507	0.204681	0.201659	0.101833	1.08951	0.255789	0.531324	0.14862
1.499	0.24703	0.100837	0.196424	0.125464	0.00893956	0.116493	0.207269	0.124679							1.499	0.651731	0.204052	0.203758	0.102295	1.08661	0.254292	0.528812	0.148523
1.5	0.246125	0.10076	0.197205	0.12559	0.00739613	0.116247	0.204684	0.124664							1.5	0.654974	0.204173	0.2036	0.102124	1.08602	0.256311	0.530405	0.148812
1.501	0.246415	0.100482	0.19857	0.125404	0.0054502	0.116036	0.208865	0.12577							1.501	0.656419	0.204436	0.205714	0.101635	1.08644	0.256576	0.529868	0.148646
1.502	0.244884	0.100149	0.198587	0.12613	0.00227833	0.115368	0.208889	0.125593							1.502	0.65473	0.203526	0.201937	0.101337	1.08593	0.257551	0.527716	0.148656
1.503	0.243325	0.0996953	0.197362	0.125588	0.00115296	0.114763	0.20714	0.125521							1.503	0.652314	0.202457	0.200692	0.101038	1.08715	0.258599	0.531754	0.151087
1.504	0.240668	0.0993486	0.197705	0.126188	-0.0020532	0.11442	0.20833	0.125867							1.504	0.65507	0.202966	0.201988	0.101455	1.089	0.259302	0.534062	0.151096
1.505	0.239261	0.0992241	0.198505	0.125889	-0.00299194	0.114214	0.206582	0.12584							1.505	0.652728	0.202903	0.202069	0.101849	1.08885	0.259979	0.533448	0.150796
1.506	0.239227	0.0986725	0.196038	0.125176	-0.00595256	0.113978	0.206837	0.125966							1.506	0.659898	0.204702	0.202167	0.101703	1.09084	0.261413	0.53245	0.149977
1.507	0.238494	0.0984495	0.199451	0.125765	-0.00793392	0.113032	0.206557	0.126321							1.507	0.658454	0.204218	0.200352	0.101554	1.09426	0.261516	0.534487	0.15009
1.508	0.238191	0.0980022	0.196568	0.1242	-0.00938134	0.112549	0.211355	0.12702							1.508	0.661679	0.205384	0.202959	0.101658	1.09547	0.261795	0.537788	0.150678
1.509	0.236834	0.0974796	0.197095	0.124457	-0.00990835	0.11279	0.208244	0.126749							1.509	0.664375	0.206047	0.203608	0.10137	1.09827	0.263432	0.534033	0.150849
1.51	0.236006	0.0972191	0.193345	0.124356	-0.011898	0.112073	0.208642	0.127109							1.51	0.6656	0.207096	0.202519	0.101848	1.09579	0.264511	0.531483	0.149721
1.511	0.238427	0.0971529	0.195857	0.124433	-0.0107423	0.112282	0.207259	0.126386							1.511	0.668946	0.208211	0.201617	0.102349	1.09523	0.264406	0.533909	0.149817
1.512	0.239504	0.0967522	0.198166	0.124018	-0.0130318	0.112267	0.208412	0.127568							1.512	0.671389	0.209048	0.204652	0.102403	1.09181	0.264542	0.534925	0.149762
1.513	0.240266	0.0966443	0.198752	0.124104	-0.0102099	0.111966	0.208541	0.128035							1.513	0.672563	0.209123	0.206153	0.10173	1.09189	0.264758	0.537412	0.150068
1.514	0.238283	0.0958642	0.19914	0.124665	-0.0135526	0.111602	0.20962	0.128745							1.514	0.67285	0.210503	0.20489	0.101507	1.09725	0.266513	0.537897	0.149425
1.515	0.239864	0.0957217	0.203643	0.124793	-0.0154764	0.111642	0.210502	0.129167							1.515	0.671738	0.210399	0.206124	0.10149	1.0995	0.269119	0.539104	0.149157
1.516	0.238048	0.0948914	0.205003	0.124674	-0.0176249	0.111737	0.210919	0.129928							1.516	0.671899	0.209269	0.204421	0.100954	1.09611	0.266116	0.541332	0.149907
1.517	0.236455	0.094507	0.205798	0.124425	-0.0205139	0.111684	0.208635	0.129774							1.517	0.672972	0.209008	0.20509	0.100927	1.09922	0.266915	0.544717	0.150978
1.518	0.237651	0.0948246	0.208561	0.125246	-0.0226449	0.111292	0.209174	0.130105							1.518	0.671654	0.208134	0.203952	0.101364	1.09672	0.264357	0.545307	0.150768
1.519	0.236223	0.0945975	0.206807	0.125244	-0.0225748	0.111432	0.207953	0.129951							1.519	0.667261	0.206547	0.205089	0.101356	1.09209	0.264494	0.543133	0.15046
1.52	0.235211	0.0939005	0.207963	0.125338	-0.019903	0.112532	0.208905	0.130082							1.52	0.665391	0.205293	0.207339	0.102105	1.0959	0.266394	0.546023	0.150175
1.521	0.235914	0.0937797	0.207597	0.125499	-0.0191887	0.112792	0.210838	0.130577							1.521	0.667402	0.20516	0.208234	0.101832	1.10052	0.266665	0.54264	0.148619
1.522	0.236144	0.092801	0.209738	0.125602	-0.0199296	0.112769	0.211268	0.130769							1.522	0.66603	0.204358	0.211612	0.101734	1.09696	0.265722	0.544088	0.148832
1.523	0.240263	0.093006	0.208658	0.124908	-0.0203605	0.112587	0.210961	0.130731							1.523	0.666769	0.206074	0.210581	0.101827	1.0993	0.265125	0.547157	0.148836
1.524	0.239901	0.0927563	0.211263	0.125002	-0.0222904	0.112255	0.206214	0.129608							1.524	0.666767	0.204825	0.210569	0.102771	1.10065	0.265766	0.548424	0.150625
1.525	0.237445	0.0920367	0.210487	0.124772	-0.0232522	0.111545	0.203629	0.128862							1.525	0.664453	0.2033	0.210926	0.102869	1.10311	0.265757	0.548818	0.150242
1.526	0.237513	0.0920728	0.208381	0.123819	-0.0235629	0.111295	0.204436	0.129953							1.526	0.666671	0.204412	0.212442	0.103075	1.10414	0.266086	0.549111	0.149462
1.527	0.239249	0.0923197	0.210432	0.124121	-0.0256274	0.110715	0.199237	0.129284							1.527	0.669935	0.205387	0.214465	0.102588	1.10626	0.266621	0.552039	0.149456
1.528	0.238785	0.0921803	0.209449	0.124204	-0.0270215	0.109763	0.198194	0.128865							1.528	0.668791	0.205191	0.218172	0.103067	1.10859	0.2684	0.55467	0.149756
1.529	0.240111	0.0921214	0.209217	0.123813	-0.0280856	0.109422	0.198913	0.129151							1.529	0.67163	0.207138	0.218219	0.102896	1.10647	0.267658	0.551229	0.148207
1.53	0.240091	0.0918223	0.20554	0.123327	-0.0291962	0.10883	0.201103	0.129265							1.53	0.675399	0.207583	0.219225	0.102995	1.10522	0.267812	0.550942	0.148332
1.531	0.246501	0.0925626	0.20584	0.123269	-0.0304714	0.108751	0.197541	0.129155							1.531	0.679425	0.207937	0.220197	0.103086	1.10691	0.269292	0.556008	0.149453
1.532	0.244227	0.0917469	0.207024	0.123333	-0.0316994	0.108825	0.1977	0.129331							1.532	0.679161	0.209855	0.220503	0.103448	1.10854	0.269251	0.559306	0.150442
1.533	0.243887	0.0917819	0.209088	0.123783	-0.0313214	0.109341	0.195505	0.128898							1.533	0.676331	0.20954	0.221833	0.104871	1.1092	0.270893	0.557055	0.150304
1.534	0.244126	0.0917015	0.210242	0.123459	-0.0300233	0.109007	0.196232	0.129151							1.534	0.674009	0.207896	0.22114	0.104908	1.10706	0.271487	0.556885	0.15094
1.535	0.242769	0.0916871	0.208158	0.123005	-0.0298656	0.108777	0.192886	0.128941							1.535	0.678142	0.209101	0.221651	0.10499	1.10962	0.27121	0.557539	0.151343
1.536	0.243449	0.0918024	0.206074	0.122567	-0.0273798	0.10891	0.194364	0.129434							1.536	0.679636	0.207901	0.222243	0.105052	1.10837	0.270988	0.560911	0.151127
1.537	0.240852	0.09125	0.20644	0.122353	-0.0299005	0.107972	0.192418	0.129058							1.537	0.679784	0.208691	0.224009	0.10577	1.10168	0.263754	0.560253	0.150703
1.538	0.238663	0.090939	0.207844	0.122287	-0.029202	0.107894	0.194845	0.129563							1.538	0.683786	0.210424	0.221757	0.105225	1.10022	0.263434	0.563832	0.150235
1.539	0.234982	0.0910174	0.210064	0.122168	-0.028736	0.107756	0.193505	0.129492							1.539	0.682054	0.20928	0.222255	0.105196	1.09923	0.261563	0.567581	0.151408
1.54	0.233887	0.0908679	0.208903	0.12249	-0.0314943	0.107753	0.194506	0.12959							1.54	0.682678	0.209355	0.219806	0.105379	1.09517	0.26193	0.571544	0.151828
1.541	0.232646	0.0906389	0.207822	0.122637	-0.0287336	0.107719	0.19089	0.129082							1.541	0.68028	0.208745	0.222907	0.105246	1.09755	0.261992	0.571318	0.151394
1.542	0.234332	0.0909818	0.20816	0.122458	-0.0293727	0.107455	0.191771	0.129244							1.542	0.67856	0.208284	0.226518	0.105157	1.10446	0.263185	0.569207	0.150715
1.543	0.23209	0.089666	0.205652	0.121335	-0.0323145	0.106397	0.190879	0.129473							1.543	0.675017	0.206988	0.226625	0.104699	1.09975	0.261744	0.564761	0.150966
1.544	0.232328	0.0894154	0.205556	0.121283	-0.0321649	0.106593	0.192287	0.12976							1.544	0.673268	0.204769	0.227969	0.104221	1.10014	0.261207	0.564208	0.150522
1.545	0.230869	0.0891717	0.20995	0.121202	-0.0364526	0.106211	0.186952	0.128996							1.545	0.6734	0.203184	0.22736	0.104584	1.09352	0.258066	0.564995	0.150771
1.546	0.233537	0.0899628	0.211173	0.120822	-0.035234	0.106095	0.185796	0.128874							1.546	0.674942	0.202689	0.231177	0.105212	1.10299	0.25873	0.56719	0.150649
1.547	0.234609	0.0899903	0.211777	0.120619	-0.0330373	0.106924	0.180638	0.12786							1.547	0.677014	0.204675	0.230768	0.105069	1.10533	0.259772	0.567898	0.150301
1.548	0.232163	0.0892378	0.21398	0.120268	-0.0368774	0.106066	0.178957	0.127389							1.548	0.678457	0.205375	0.233459	0.105703	1.10265	0.257469	0.565787	0.148178
1.549	0.23261	0.0894217	0.214556	0.120003	-0.0375247	0.105774	0.174184	0.126613							1.549	0.6794	0.205058	0.232338	0.106399	1.11131	0.259997	0.564653	0.147114
1.55	0.231211	0.0895676	0.214112	0.119421	-0.0408871	0.105784	0.175456	0.126856							1.55	0.679568	0.205074	0.233837	0.106436	1.11648	0.263555	0.566153	0.146895
1.551	0.228617	0.089327	0.214409	0.119189	-0.0353335	0.107267	0.177552	0.127583							1.551	0.674676	0.205317	0.233298	0.106641	1.11427	0.262205	0.565373	0.146906
1.552	0.229206	0.0895865	0.215345	0.119308	-0.0323947	0.107783	0.176749	0.127231							1.552	0.678459	0.207407	0.235127	0.106464	1.12563	0.265749	0.565292	0.14722
1.553	0.230547	0.08974	0.214524	0.118776	-0.030675	0.10804	0.17396	0.12761							1.553	0.679756	0.206124	0.236494	0.106522	1.1275	0.265734	0.565785	0.147107
1.554	0.23197	0.0897091	0.21414	0.118829	-0.0318832	0.108121	0.17381	0.127321							1.554	0.679959	0.206056	0.236951	0.106825	1.12898	0.265372	0.566854	0.147183
1.555	0.232697	0.0893114	0.217739	0.119765	-0.031677	0.107715	0.172087	0.126971							1.555	0.679631	0.204733	0.237914	0.107631	1.12759	0.265071	0.571957	0.14692
1.556	0.2308	0.0891105	0.216519	0.119372	-0.0313653	0.108112	0.172444	0.12693							1.556	0.679076	0.203767	0.243088	0.10796	1.13621	0.265974	0.569164	0.145982
1.557	0.230159	0.0890022	0.217196	0.119	-0.028248	0.108315	0.171936	0.127558							1.557	0.680148	0.203136	0.242009	0.106891	1.14203	0.266174	0.564507	0.145085
1.558	0.230768	0.089263	0.216897	0.11886	-0.0271245	0.107875	0.170185	0.12778							1.558	0.67759	0.202252	0.243152	0.107384	1.14351	0.266212	0.56765	0.14516
1.559	0.231144	0.0894507	0.217651	0.118753	-0.0255496	0.107599	0.168823	0.127789							1.559	0.676323	0.201952	0.243671	0.107212	1.14707	0.266582	0.567162	0.145167
1.56	0.232742	0.0894952	0.219931	0.119671	-0.0259634	0.107825	0.166864	0.127684							1.56	0.677058	0.201936	0.244594	0.107557	1.14598	0.264828	0.572662	0.146055
1.561	0.231418	0.0890709	0.220921	0.119134	-0.0271558	0.106952	0.170679	0.128769							1.561	0.676869	0.202949	0.242472	0.107836	1.14285	0.26349	0.569208	0.144691
1.562	0.229233	0.0889116	0.22029	0.119362	-0.0257792	0.107036	0.170516	0.128573							1.562	0.677995	0.201637	0.241307	0.107203	1.14125	0.263763	0.566821	0.144564
1.563	0.227223	0.0890011	0.220816	0.119629	-0.0279918	0.106777	0.171215	0.128795							1.563	0.677426	0.201108	0.242069	0.107448	1.13729	0.263183	0.567773	0.144693
1.564	0.225412	0.0887284	0.22074	0.119512	-0.0295795	0.106158	0.174385	0.129191							1.564	0.679122	0.200995	0.24393	0.107747	1.13549	0.260947	0.566788	0.144768
1.565	0.224908	0.0886132	0.221226	0.119588	-0.0330565	0.104579	0.171066	0.128563							1.565	0.676345	0.200171	0.244207	0.108091	1.13908	0.261476	0.566677	0.144209
1.566	0.224717	0.0885464	0.222126	0.119556	-0.0341018	0.103716	0.174055	0.129455							1.566	0.67545	0.199978	0.247392	0.10843	1.13889	0.261027	0.566056	0.144149
1.567	0.221986	0.0884751	0.223214	0.119643	-0.0318616	0.103549	0.17037	0.129809							1.567	0.678334	0.200003	0.248089	0.108196	1.14274	0.262123	0.56874	0.143493
1.568	0.225733	0.089077	0.224716	0.119961	-0.0309757	0.103801	0.166959	0.129195							1.568	0.679863	0.199639	0.251036	0.108297	1.14266	0.262056	0.564534	0.143089
1.569	0.224735	0.0891196	0.223601	0.120182	-0.0347541	0.102786	0.165685	0.128992							1.569	0.679206	0.199341	0.25136	0.108187	1.1441	0.263473	0.566491	0.142582
1.57	0.223481	0.0888646	0.222615	0.119764	-0.0335569	0.102698	0.16711	0.129535							1.57	0.680461	0.199097	0.25437	0.108659	1.13759	0.260833	0.569235	0.142424
1.571	0.223704	0.0891457	0.221983	0.119351	-0.0328973	0.102744	0.168149	0.129454							1.571	0.679781	0.198824	0.256391	0.10898	1.13312	0.259792	0.568639	0.141964
1.572	0.223401	0.0889751	0.220025	0.119428	-0.0330099	0.102375	0.169689	0.129937							1.572	0.68073	0.19835	0.255847	0.108622	1.13528	0.258995	0.568708	0.141757
1.573	0.225673	0.0893741	0.218261	0.119568	-0.0354777	0.102097	0.169088	0.12999							1.573	0.683381	0.199182	0.256407	0.108526	1.13119	0.255622	0.57008	0.1402
1.574	0.223845	0.0892699	0.218039	0.119526	-0.0362696	0.101984	0.16839	0.129826							1.574	0.685893	0.199688	0.259224	0.108677	1.13318	0.25644	0.571428	0.140721
1.575	0.226383	0.0894819	0.217993	0.11931	-0.0388946	0.101684	0.167232	0.129987							1.575	0.684849	0.198374	0.259186	0.108295	1.13033	0.25341	0.575344	0.140692
1.576	0.225818	0.0893596	0.219895	0.119656	-0.0440583	0.101459	0.167056	0.130038							1.576	0.679632	0.195704	0.257042	0.107738	1.13002	0.252804	0.575904	0.139988
1.577	0.226243	0.0891314	0.22015	0.11959	-0.045199	0.100783	0.165088	0.130118							1.577	0.680498	0.195272	0.259942	0.107746	1.13148	0.252171	0.577401	0.140311
1.578	0.224868	0.0890205	0.21964	0.118727	-0.0444616	0.101043	0.164791	0.129743							1.578	0.680362	0.193838	0.263272	0.108328	1.13289	0.250475	0.580934	0.140525
1.579	0.226985	0.089447	0.219401	0.118708	-0.0472732	0.100583	0.168003	0.129779							1.579	0.680956	0.195094	0.261232	0.107847	1.13975	0.253077	0.583345	0.139682
1.58	0.226442	0.089423	0.22084	0.118466	-0.0469436	0.100612	0.163962	0.129828							1.58	0.681465	0.194721	0.260728	0.107877	1.13649	0.251739	0.581701	0.139789
1.581	0.225598	0.0889376	0.223546	0.118876	-0.0455958	0.100776	0.162666	0.129727							1.581	0.680398	0.194896	0.262359	0.10834	1.14202	0.251028	0.581945	0.139684
1.582	0.228171	0.0893045	0.226025	0.118576	-0.0429045	0.101085	0.163574	0.129963							1.582	0.679131	0.194607	0.263989	0.107335	1.145	0.25084	0.581012	0.138525
1.583	0.22597	0.0889616	0.229282	0.118897	-0.0411926	0.101058	0.162251	0.12971							1.583	0.677327	0.194154	0.266072	0.107619	1.14896	0.250507	0.582173	0.139837
1.584	0.224531	0.0893932	0.231234	0.11906	-0.0412009	0.100852	0.163663	0.129653							1.584	0.676129	0.19346	0.265342	0.107069	1.15056	0.249378	0.583821	0.140167
1.585	0.224268	0.0891814	0.231164	0.11894	-0.0413841	0.101067	0.161337	0.129978							1.585	0.675736	0.194088	0.266181	0.106999	1.15156	0.249323	0.583447	0.140509
1.586	0.222955	0.0896296	0.230635	0.118991	-0.038721	0.101284	0.161139	0.130017							1.586	0.676273	0.194709	0.266966	0.106811	1.14903	0.247833	0.583338	0.140807
1.587	0.223209	0.0897245	0.232785	0.119049	-0.0398965	0.101033	0.160335	0.129995							1.587	0.675282	0.192847	0.267136	0.106888	1.15164	0.247836	0.58697	0.141957
1.588	0.22135	0.0896493	0.232121	0.1188	-0.0375347	0.101589	0.159327	0.12981							1.588	0.6771	0.19365	0.26792	0.10729	1.15468	0.250121	0.588116	0.142059
1.589	0.222661	0.0897539	0.229108	0.117823	-0.0354722	0.10148	0.160447	0.129916							1.589	0.67142	0.191754	0.268449	0.107601	1.15821	0.250896	0.584699	0.141365
1.59	0.222022	0.0899207	0.228007	0.117942	-0.0328555	0.101495	0.162709	0.130136							1.59	0.668764	0.191207	0.27179	0.108285	1.15978	0.250842	0.585544	0.140995
1.591	0.218827	0.089778	0.223428	0.116827	-0.0314543	0.101511	0.162467	0.130291							1.591	0.667469	0.189757	0.272208	0.108182	1.16518	0.254716	0.584895	0.140904
1.592	0.217426	0.0899146	0.222484	0.116618	-0.0309743	0.10148	0.164118	0.129879							1.592	0.666588	0.188144	0.275105	0.108107	1.16403	0.252556	0.58451	0.140969
1.593	0.218806	0.0893587	0.220763	0.116165	-0.0316089	0.102029	0.163525	0.130237							1.593	0.6691	0.187711	0.274662	0.108296	1.16896	0.252522	0.582881	0.140732
1.594	0.220836	0.0900016	0.218936	0.116335	-0.0327512	0.101097	0.161761	0.129495							1.594	0.666197	0.18561	0.275067	0.107806	1.16775	0.252542	0.585593	0.140816
1.595	0.220091	0.0900043	0.219986	0.116665	-0.0298449	0.10181	0.16361	0.129783							1.595	0.665306	0.184521	0.276993	0.10815	1.16341	0.252568	0.589824	0.141993
1.596	0.218761	0.0901179	0.218963	0.116549	-0.030636	0.101161	0.163058	0.129644							1.596	0.669527	0.186782	0.276496	0.107632	1.16438	0.252148	0.59217	0.14207
1.597	0.215666	0.0899252	0.21838	0.116518	-0.0323935	0.101265	0.160069	0.129101							1.597	0.668546	0.187103	0.273578	0.107596	1.16705	0.251908	0.593932	0.143329
1.598	0.215758	0.0903223	0.21728	0.116494	-0.0311882	0.101024	0.159291	0.127653							1.598	0.670327	0.187624	0.276561	0.107563	1.16448	0.251537	0.592807	0.143191
1.599	0.216978	0.0910526	0.216832	0.116271	-0.0298562	0.101259	0.158978	0.127404							1.599	0.67067	0.187213	0.276211	0.107584	1.16862	0.252458	0.59339	0.143169
1.6	0.216694	0.0909541	0.216334	0.116236	-0.0295687	0.101115	0.155117	0.12688							1.6	0.666639	0.184391	0.275389	0.107564	1.17479	0.25378	0.593449	0.142496
1.601	0.218135	0.0910859	0.216833	0.116307	-0.0280114	0.101135	0.155979	0.127298							1.601	0.663077	0.184065	0.274485	0.107722	1.17818	0.252543	0.594474	0.142808
1.602	0.218013	0.0911483	0.213986	0.115848	-0.025861	0.101158	0.153036	0.12654							1.602	0.661798	0.181996	0.278998	0.108279	1.17902	0.251895	0.592421	0.142963
1.603	0.217456	0.0911776	0.213324	0.115339	-0.0249754	0.100523	0.151981	0.126385							1.603	0.664404	0.182946	0.280356	0.10811	1.17415	0.25122	0.590977	0.142555
1.604	0.215808	0.0912903	0.213879	0.114995	-0.0205457	0.100208	0.149948	0.125328							1.604	0.665203	0.18208	0.280185	0.107701	1.1729	0.25115	0.592413	0.142929
1.605	0.213866	0.0908531	0.213222	0.115318	-0.0200727	0.100164	0.15107	0.125386							1.605	0.663359	0.180765	0.27976	0.106807	1.17141	0.250194	0.595026	0.144148
1.606	0.21568	0.0911047	0.212121	0.115029	-0.0208787	0.0997614	0.150712	0.125288							1.606	0.660333	0.18086	0.281148	0.106967	1.17132	0.248196	0.595246	0.144134
1.607	0.217986	0.0911924	0.210412	0.114273	-0.0213102	0.100059	0.149195	0.124844							1.607	0.659764	0.182159	0.279585	0.106259	1.1731	0.247969	0.596762	0.143967
1.608	0.216832	0.0907548	0.206268	0.114287	-0.0178667	0.100643	0.149226	0.124267							1.608	0.662957	0.183123	0.277146	0.105753	1.17346	0.248385	0.597146	0.144104
1.609	0.216213	0.0910423	0.204057	0.114004	-0.0171501	0.100294	0.146539	0.123926							1.609	0.662534	0.183031	0.276839	0.106182	1.17521	0.247276	0.5993	0.144304
1.61	0.215898	0.0914549	0.203835	0.113722	-0.0162	0.100493	0.14388	0.123487							1.61	0.666651	0.185033	0.274196	0.105159	1.17644	0.247076	0.596448	0.14309
1.611	0.215462	0.0918977	0.206978	0.113754	-0.0158047	0.100393	0.142733	0.12332							1.611	0.667057	0.185011	0.273312	0.104419	1.17526	0.246826	0.598037	0.143483
1.612	0.214133	0.091995	0.206853	0.113346	-0.0148338	0.100136	0.143762	0.122657							1.612	0.666014	0.184816	0.274355	0.104923	1.1732	0.246769	0.597722	0.144312
1.613	0.216878	0.0929292	0.204056	0.113101	-0.0175841	0.0996228	0.145428	0.122697							1.613	0.666932	0.183331	0.27594	0.105773	1.1728	0.246762	0.600885	0.143899
1.614	0.217047	0.0931161	0.203084	0.112801	-0.0166672	0.0999823	0.144137	0.121438							1.614	0.662281	0.182752	0.275839	0.1064	1.17239	0.245642	0.602402	0.143771
1.615	0.214985	0.0927727	0.201351	0.112637	-0.0175979	0.0997536	0.140856	0.121158							1.615	0.659994	0.182551	0.276973	0.106018	1.17647	0.246161	0.605765	0.144612
1.616	0.213279	0.0931514	0.203191	0.112849	-0.0121572	0.0999082	0.141469	0.121261							1.616	0.661761	0.182717	0.278319	0.10709	1.17431	0.246172	0.607592	0.145297
1.617	0.217112	0.0937294	0.202708	0.112737	-0.0146223	0.100238	0.147294	0.121952							1.617	0.66478	0.184853	0.278347	0.106918	1.17334	0.245426	0.607302	0.145573
1.618	0.218199	0.0941971	0.200049	0.112451	-0.0131358	0.100497	0.14539	0.12147							1.618	0.665497	0.185704	0.279832	0.106862	1.16965	0.245256	0.607226	0.145587
1.619	0.21867	0.0942749	0.198254	0.112238	-0.0125618	0.100156	0.146628	0.121447							1.619	0.664731	0.184065	0.2804	0.106792	1.17362	0.246648	0.605724	0.145264
1.62	0.218979	0.0950579	0.197437	0.111809	-0.0123863	0.100271	0.143273	0.120578							1.62	0.666704	0.184374	0.279125	0.107102	1.1722	0.243726	0.604308	0.144849
1.621	0.218447	0.0947519	0.19521	0.111445	-0.00784843	0.100782	0.144662	0.12022							1.621	0.666103	0.184524	0.27636	0.106432	1.17577	0.245424	0.606641	0.146727
1.622	0.219261	0.0949033	0.194186	0.111587	-0.00406204	0.100863	0.144964	0.120078							1.622	0.667751	0.184538	0.278074	0.106276	1.17961	0.246514	0.60757	0.147105
1.623	0.220564	0.0949367	0.19562	0.111676	-0.0018511	0.100348	0.142291	0.119461							1.623	0.666419	0.183495	0.276232	0.105718	1.18145	0.245887	0.610899	0.147799
1.624	0.22403	0.0953946	0.195534	0.111663	-0.00133927	0.100111	0.140069	0.119163							1.624	0.665212	0.183647	0.276971	0.105895	1.18425	0.246259	0.6109	0.147914
1.625	0.225581	0.0963269	0.194462	0.111386	4.13382e-05	0.0995243	0.144217	0.119733							1.625	0.670576	0.183753	0.276141	0.106109	1.18446	0.246631	0.608915	0.146531
1.626	0.22482	0.0963654	0.191477	0.110923	0.000213206	0.0993302	0.13873	0.118797							1.626	0.671134	0.183756	0.277672	0.106252	1.17742	0.244229	0.607436	0.145237
1.627	0.22028	0.095672	0.191043	0.111132	0.0023335	0.0991899	0.1364	0.118246							1.627	0.669022	0.182282	0.275011	0.105617	1.17948	0.244348	0.607789	0.145293
1.628	0.222934	0.0961086	0.19239	0.111252	0.00313747	0.0988069	0.138777	0.117957							1.628	0.67156	0.182241	0.273766	0.10548	1.18119	0.244512	0.60392	0.143387
1.629	0.2227	0.0961665	0.189411	0.110955	0.00243297	0.0988717	0.138644	0.117686							1.629	0.668327	0.181225	0.276312	0.106209	1.17619	0.243804	0.606414	0.144454
1.63	0.222776	0.0960628	0.186308	0.110642	0.00447918	0.0996592	0.133918	0.11651							1.63	0.667251	0.182861	0.275895	0.106095	1.17513	0.242526	0.60907	0.145034
1.631	0.223046	0.0955372	0.184983	0.110624	0.00425185	0.098285	0.135928	0.116701							1.631	0.668683	0.184526	0.274601	0.10588	1.1751	0.243096	0.610637	0.1453
1.632	0.223793	0.09578	0.184161	0.110522	0.00361614	0.0983945	0.130878	0.115843							1.632	0.674224	0.184838	0.27539	0.105564	1.17408	0.242987	0.60769	0.144705
1.633	0.221812	0.095668	0.184482	0.110509	0.00241431	0.0980343	0.127552	0.115263							1.633	0.674665	0.185937	0.276	0.105381	1.16992	0.242881	0.608776	0.144994
1.634	0.221943	0.0962773	0.181036	0.109804	0.00493149	0.0979845	0.126137	0.11464							1.634	0.676575	0.186101	0.276534	0.105378	1.16756	0.242803	0.610764	0.145196
1.635	0.221287	0.0962521	0.181317	0.109848	0.00778855	0.0979785	0.126471	0.11484							1.635	0.678041	0.185827	0.272935	0.104331	1.1641	0.242695	0.610775	0.144988
1.636	0.2164	0.0956081	0.183327	0.109853	0.00871564	0.0979496	0.126241	0.114461							1.636	0.67725	0.186781	0.272448	0.104343	1.15952	0.244133	0.610962	0.145265
1.637	0.215961	0.0953678	0.179582	0.109941	0.00480938	0.097404	0.126293	0.114579							1.637	0.676124	0.1859	0.270463	0.103911	1.16461	0.244119	0.608287	0.145681
1.638	0.215976	0.0956314	0.178327	0.109941	0.00504063	0.0966449	0.126289	0.114468							1.638	0.678671	0.187045	0.27077	0.104378	1.16772	0.245883	0.607458	0.146046
1.639	0.214669	0.0954697	0.177482	0.109587	0.00537463	0.0959481	0.130085	0.114669							1.639	0.679188	0.187682	0.269979	0.104189	1.16624	0.245481	0.605092	0.145765
1.64	0.212575	0.0951486	0.175841	0.109021	0.00493352	0.0953056	0.128736	0.114092							1.64	0.684501	0.189832	0.269897	0.103902	1.1658	0.244151	0.603965	0.145464
1.641	0.212249	0.0952514	0.177276	0.109315	0.00193662	0.0951802	0.1295	0.114022							1.641	0.688066	0.191495	0.268624	0.104174	1.16664	0.24311	0.604605	0.145365
1.642	0.213065	0.09542	0.175928	0.108591	0.00615947	0.095533	0.128148	0.114264							1.642	0.686944	0.192034	0.270035	0.105116	1.16385	0.24148	0.60649	0.145446
1.643	0.210518	0.0949809	0.17615	0.108717	0.0053576	0.0960196	0.12591	0.113277							1.643	0.686561	0.192069	0.269261	0.105503	1.16621	0.242785	0.603282	0.145468
1.644	0.210364	0.0952407	0.17412	0.108495	0.00492936	0.0958372	0.130928	0.113926							1.644	0.691227	0.193616	0.269074	0.105401	1.16122	0.241697	0.602479	0.145698
1.645	0.210972	0.0950641	0.175201	0.109026	0.00609852	0.0956168	0.129641	0.113835							1.645	0.691509	0.195093	0.268037	0.10493	1.16053	0.241785	0.609873	0.146412
1.646	0.208053	0.0944348	0.174689	0.108817	0.00636136	0.0956068	0.129062	0.113307							1.646	0.690862	0.194523	0.268811	0.104969	1.16314	0.241612	0.611436	0.14649
1.647	0.211845	0.0958324	0.176061	0.10931	0.00714605	0.0958493	0.126086	0.113333							1.647	0.68586	0.193869	0.269615	0.104983	1.16636	0.2448	0.608008	0.147045
1.648	0.210795	0.0956513	0.173678	0.108927	0.0100768	0.0959085	0.120183	0.111778							1.648	0.684746	0.1932	0.267719	0.105621	1.16576	0.246364	0.603925	0.146235
1.649	0.210569	0.0954396	0.171602	0.10851	0.0121243	0.0960808	0.118996	0.111695							1.649	0.687148	0.193597	0.267731	0.105074	1.17151	0.250289	0.608284	0.146789
1.65	0.21205	0.0956702	0.168301	0.108691	0.0139612	0.0962348	0.11881	0.111502							1.65	0.689643	0.194158	0.265051	0.104307	1.17783	0.252928	0.609863	0.146882
1.651	0.210728	0.0955735	0.168347	0.108822	0.0175458	0.0963349	0.121915	0.111426							1.651	0.690947	0.194422	0.265444	0.104568	1.17453	0.251564	0.609779	0.147914
1.652	0.208599	0.0952796	0.164689	0.108434	0.0211551	0.0974463	0.118022	0.110322							1.652	0.695308	0.195842	0.261856	0.104831	1.17589	0.251671	0.609969	0.148867
1.653	0.207973	0.0954935	0.162622	0.10804	0.0220607	0.0971994	0.118087	0.110381							1.653	0.697519	0.197837	0.261064	0.105047	1.17086	0.248607	0.610823	0.148698
1.654	0.206451	0.0954552	0.160145	0.10781	0.0212517	0.0968237	0.120388	0.110367							1.654	0.696754	0.198026	0.258656	0.105105	1.16867	0.248694	0.606494	0.147632
1.655	0.208657	0.0961196	0.160004	0.107881	0.0232556	0.0965012	0.120248	0.11028							1.655	0.694188	0.19693	0.257089	0.104923	1.17053	0.24887	0.606155	0.148015
1.656	0.207447	0.096294	0.158438	0.107422	0.0240024	0.0965871	0.119856	0.11011							1.656	0.695112	0.197049	0.257009	0.104219	1.1705	0.248824	0.605522	0.148233
1.657	0.20789	0.0963362	0.153356	0.107175	0.0256429	0.096486	0.12182	0.110951							1.657	0.692919	0.197769	0.256708	0.104457	1.17198	0.248463	0.60597	0.148307
1.658	0.208797	0.0965459	0.152427	0.107207	0.0273981	0.0965327	0.121529	0.110777							1.658	0.696144	0.198794	0.256389	0.104773	1.17442	0.249715	0.607425	0.148859
1.659	0.207424	0.0966044	0.151202	0.107106	0.0314459	0.0975255	0.119606	0.109794							1.659	0.694093	0.198033	0.258033	0.104712	1.17086	0.249829	0.604471	0.148838
1.66	0.208694	0.0965978	0.150584	0.107136	0.0322191	0.0971861	0.123937	0.110062							1.66	0.692472	0.197746	0.259201	0.105379	1.17088	0.24828	0.609398	0.148828
1.661	0.208285	0.0969871	0.150228	0.107265	0.0316796	0.097127	0.123728	0.109676							1.661	0.694012	0.197351	0.260097	0.105231	1.1753	0.248869	0.609216	0.148109
1.662	0.208461	0.0972613	0.14822	0.107125	0.0309426	0.0965199	0.12364	0.109759							1.662	0.695136	0.196773	0.259199	0.105467	1.17469	0.24867	0.612141	0.148006
1.663	0.207329	0.0972356	0.144769	0.107042	0.0332042	0.096333	0.12167	0.10911							1.663	0.694635	0.196211	0.254832	0.104238	1.17231	0.247644	0.611962	0.147776
1.664	0.207948	0.0970844	0.145325	0.106809	0.0313058	0.0958617	0.123412	0.109235							1.664	0.696679	0.197477	0.256355	0.105399	1.17643	0.247701	0.608929	0.147095
1.665	0.207526	0.097603	0.146023	0.106997	0.0345625	0.0964055	0.122333	0.108302							1.665	0.698108	0.19685	0.25789	0.10575	1.17792	0.246507	0.611531	0.14712
1.666	0.205671	0.0975209	0.141352	0.106276	0.0349216	0.0966697	0.120156	0.107841							1.666	0.697433	0.197111	0.260588	0.106703	1.17908	0.24705	0.612663	0.146811
1.667	0.20666	0.0977472	0.14111	0.106426	0.0397195	0.0966415	0.117334	0.106899							1.667	0.698312	0.197549	0.261301	0.10713	1.18226	0.24922	0.615183	0.146904
1.668	0.20496	0.0977972	0.139386	0.106035	0.0413844	0.0965711	0.11982	0.107573							1.668	0.700993	0.198049	0.263445	0.1071	1.18596	0.248848	0.615901	0.146274
1.669	0.204179	0.0975411	0.136657	0.105722	0.0445618	0.0969095	0.119076	0.107638							1.669	0.70126	0.198199	0.263812	0.107029	1.18533	0.248829	0.619557	0.146553
1.67	0.206865	0.0987966	0.135985	0.10546	0.047445	0.0967344	0.118272	0.107758							1.67	0.70574	0.199524	0.26247	0.10702	1.18378	0.247567	0.623361	0.147154
1.671	0.206988	0.0992558	0.134021	0.105211	0.0461466	0.0956904	0.119212	0.107995							1.671	0.706459	0.200627	0.260748	0.106482	1.18295	0.245602	0.618766	0.147293
1.672	0.20495	0.0992515	0.132866	0.10484	0.0493782	0.09612	0.117069	0.107531							1.672	0.708531	0.201097	0.261077	0.106861	1.17807	0.245034	0.621807	0.147541
1.673	0.201344	0.0989928	0.129378	0.104489	0.049675	0.0964139	0.115617	0.107306							1.673	0.709284	0.20148	0.259276	0.107627	1.17454	0.245097	0.620663	0.14782
1.674	0.197844	0.0993158	0.127378	0.104449	0.0505732	0.0965497	0.112204	0.106753							1.674	0.707552	0.200067	0.259331	0.107923	1.1703	0.245199	0.620432	0.147268
1.675	0.198216	0.0995578	0.126434	0.104376	0.0512314	0.0962444	0.111679	0.107							1.675	0.70742	0.200322	0.257718	0.106649	1.17427	0.247049	0.615432	0.145738
1.676	0.200826	0.0998229	0.125967	0.104025	0.0504764	0.0964393	0.114336	0.107241							1.676	0.707339	0.20049	0.259676	0.107168	1.17052	0.247158	0.618102	0.145856
1.677	0.200757	0.0989949	0.127225	0.104533	0.0507802	0.0964668	0.110081	0.106349							1.677	0.710335	0.200667	0.25968	0.107399	1.17473	0.246661	0.617202	0.145655
1.678	0.200092	0.0992935	0.12392	0.104212	0.0526758	0.0972305	0.109568	0.105621							1.678	0.706291	0.199556	0.258465	0.107437	1.17623	0.246338	0.617167	0.145863
1.679	0.20113	0.0991711	0.123921	0.104356	0.0570222	0.0981073	0.11104	0.105579							1.679	0.70539	0.199571	0.257793	0.107438	1.17118	0.244545	0.617362	0.145831
1.68	0.202021	0.0989766	0.124108	0.104978	0.0587324	0.0984567	0.108461	0.105153							1.68	0.706782	0.19734	0.256256	0.107198	1.1711	0.244543	0.618068	0.146072
1.681	0.203593	0.0994136	0.123857	0.105099	0.0606033	0.0987161	0.107038	0.10508							1.681	0.699536	0.194854	0.257176	0.107579	1.17523	0.244881	0.619918	0.146224
1.682	0.197898	0.0978111	0.1227	0.10525	0.060503	0.0988965	0.108383	0.105217							1.682	0.695867	0.194665	0.25875	0.1077	1.17458	0.243706	0.618983	0.145654
1.683	0.200748	0.0980753	0.12113	0.104973	0.0619379	0.0989876	0.112457	0.105738							1.683	0.70221	0.197219	0.260109	0.107735	1.17326	0.243041	0.618912	0.144818
1.684	0.201125	0.0987228	0.121398	0.104938	0.0608963	0.0988408	0.113035	0.106067							1.684	0.700324	0.197028	0.260748	0.106357	1.16911	0.241659	0.622953	0.145519
1.685	0.201534	0.0991003	0.122034	0.104685	0.0608228	0.0991211	0.112866	0.105777							1.685	0.70083	0.198181	0.261744	0.107082	1.16668	0.240589	0.618484	0.144595
1.686	0.199862	0.0986952	0.124478	0.1048	0.0650956	0.0995484	0.113021	0.106285							1.686	0.695649	0.196523	0.261735	0.10724	1.16938	0.24199	0.617959	0.144058
1.687	0.198722	0.0984543	0.127041	0.104778	0.0616186	0.0996752	0.111252	0.105927							1.687	0.696348	0.196466	0.26261	0.106758	1.17266	0.242274	0.616615	0.143627
1.688	0.201776	0.0987216	0.125551	0.105124	0.0640202	0.0998081	0.113483	0.106033							1.688	0.698332	0.196896	0.261659	0.106577	1.16965	0.242436	0.621144	0.145012
1.689	0.205955	0.0990564	0.125997	0.105277	0.0644881	0.0996905	0.111601	0.105902							1.689	0.695511	0.19521	0.263776	0.107788	1.17247	0.243898	0.61903	0.145473
1.69	0.207019	0.099056	0.125308	0.105314	0.0658289	0.0996179	0.111941	0.105976							1.69	0.696255	0.195241	0.264925	0.108613	1.17408	0.247079	0.615062	0.14399
1.691	0.209022	0.099085	0.124394	0.10498	0.0688841	0.100136	0.11192	0.105965							1.691	0.69756	0.196281	0.264595	0.108863	1.17746	0.247658	0.617093	0.143099
1.692	0.208789	0.0995715	0.123209	0.104643	0.0662836	0.100246	0.111595	0.10597							1.692	0.703153	0.199656	0.260025	0.109095	1.17501	0.247132	0.617818	0.143278
1.693	0.204122	0.0980838	0.125405	0.105034	0.0674098	0.100281	0.110775	0.105985							1.693	0.703867	0.20035	0.25868	0.109365	1.17026	0.245501	0.618454	0.143375
1.694	0.204033	0.0987687	0.125664	0.104686	0.0675295	0.100078	0.109545	0.105498							1.694	0.710519	0.204143	0.259384	0.109476	1.1767	0.248234	0.616359	0.142741
1.695	0.203637	0.0990144	0.124455	0.104298	0.066181	0.0999512	0.108266	0.105408							1.695	0.710291	0.203809	0.257495	0.109919	1.17986	0.248008	0.620944	0.14338
1.696	0.206252	0.0996109	0.119242	0.103719	0.0694087	0.0995654	0.110321	0.105856							1.696	0.712632	0.205597	0.258023	0.10992	1.18772	0.250332	0.623962	0.143454
1.697	0.203076	0.0977738	0.117883	0.103902	0.0688265	0.0995785	0.108194	0.105855							1.697	0.713271	0.205675	0.254001	0.109397	1.18482	0.252092	0.624617	0.143524
1.698	0.202585	0.0977626	0.117696	0.104338	0.0700863	0.0994457	0.110376	0.106459							1.698	0.712031	0.203804	0.255684	0.109377	1.18391	0.249947	0.625108	0.143672
1.699	0.203443	0.0979401	0.116236	0.104162	0.0715728	0.0999122	0.110721	0.106606							1.699	0.708999	0.202933	0.252739	0.109065	1.1798	0.250018	0.628786	0.143844
1.7	0.203406	0.0976081	0.114314	0.10388	0.0723153	0.0998277	0.111521	0.106572							1.7	0.709545	0.204136	0.252904	0.108123	1.17439	0.24813	0.627214	0.143603
1.701	0.202705	0.0979947	0.11291	0.104597	0.0738794	0.0999477	0.110617	0.106418							1.701	0.71306	0.204108	0.253439	0.108159	1.17616	0.244802	0.627267	0.143084
1.702	0.203324	0.0980889	0.111291	0.104179	0.0727068	0.100197	0.105896	0.105577							1.702	0.714732	0.202999	0.256443	0.108433	1.17532	0.245061	0.632545	0.142857
1.703	0.20154	0.0973964	0.11007	0.103477	0.0729765	0.100232	0.106223	0.105502							1.703	0.714326	0.201289	0.256869	0.109625	1.16798	0.24202	0.633069	0.14256
1.704	0.200397	0.0970262	0.109852	0.103619	0.0729262	0.10077	0.105088	0.104946							1.704	0.712206	0.201907	0.257468	0.10987	1.17135	0.242816	0.631686	0.142565
1.705	0.199313	0.0969837	0.110408	0.103078	0.0742588	0.101013	0.104655	0.105412							1.705	0.711501	0.20288	0.256026	0.110354	1.16895	0.242644	0.634136	0.142461
1.706	0.199774	0.0968133	0.107746	0.102423	0.0740077	0.101359	0.108145	0.106145							1.706	0.709279	0.203004	0.254728	0.109898	1.16571	0.24125	0.629144	0.141655
1.707	0.203365	0.0976375	0.109755	0.102662	0.074033	0.101693	0.108451	0.106568							1.707	0.70977	0.204368	0.252759	0.110567	1.16035	0.24112	0.632151	0.142162
1.708	0.201853	0.0974589	0.11023	0.102377	0.0733648	0.101887	0.108657	0.106194							1.708	0.710322	0.204538	0.259381	0.11108	1.16265	0.240475	0.635878	0.141651
1.709	0.201219	0.096615	0.111563	0.101883	0.072427	0.101765	0.111844	0.106081							1.709	0.708668	0.204057	0.260005	0.110929	1.16581	0.240084	0.636446	0.142212
1.71	0.204815	0.0974333	0.110543	0.101118	0.0770956	0.103255	0.116006	0.106246							1.71	0.708513	0.203987	0.258114	0.111166	1.16448	0.239577	0.638695	0.14205
1.711	0.204457	0.0973673	0.108308	0.10075	0.0787487	0.103848	0.116512	0.106369							1.711	0.704923	0.203684	0.257273	0.11084	1.1722	0.241265	0.630662	0.140782
1.712	0.20353	0.0979028	0.10746	0.100913	0.0792941	0.104154	0.116501	0.106459							1.712	0.705682	0.203907	0.258269	0.110977	1.17583	0.242718	0.630463	0.140423
1.713	0.201072	0.0974758	0.107702	0.100916	0.0784578	0.104201	0.115751	0.106938							1.713	0.709635	0.206939	0.259278	0.111299	1.17632	0.243566	0.630689	0.140013
1.714	0.202379	0.0977087	0.107167	0.100915	0.0799599	0.104899	0.115594	0.107291							1.714	0.709266	0.20684	0.258486	0.110905	1.17952	0.244311	0.636369	0.140995
1.715	0.202335	0.0982998	0.10934	0.10132	0.0823281	0.10546	0.113876	0.107165							1.715	0.70978	0.206719	0.258797	0.111403	1.18228	0.246068	0.638464	0.140919
1.716	0.204448	0.0990011	0.109058	0.101102	0.0844563	0.106422	0.116562	0.107717							1.716	0.707651	0.205485	0.260584	0.111762	1.18517	0.245662	0.637428	0.139167
1.717	0.205486	0.0991952	0.107846	0.10087	0.0868314	0.107309	0.114664	0.107154							1.717	0.708141	0.205421	0.261899	0.112377	1.1853	0.245587	0.638882	0.138983
1.718	0.207166	0.099622	0.105512	0.100317	0.0877671	0.107479	0.11376	0.106666							1.718	0.707451	0.205925	0.263975	0.11298	1.18073	0.244175	0.63896	0.138932
1.719	0.203817	0.0987711	0.105737	0.100079	0.0866551	0.107403	0.117297	0.107077							1.719	0.703651	0.205135	0.264843	0.11429	1.18282	0.246859	0.642957	0.139128
1.72	0.205926	0.0982508	0.104658	0.0999696	0.0879677	0.106734	0.117819	0.106982							1.72	0.701488	0.204677	0.264994	0.114454	1.17915	0.245044	0.640101	0.138655
1.721	0.206132	0.0983405	0.104506	0.0994113	0.0901416	0.107816	0.1187	0.106912							1.721	0.70112	0.205804	0.264858	0.113847	1.18329	0.245164	0.637917	0.139058
1.722	0.205555	0.0983806	0.105459	0.099884	0.0914059	0.107837	0.116789	0.106756							1.722	0.701877	0.206342	0.264019	0.113899	1.18838	0.245995	0.641288	0.139666
1.723	0.207851	0.0981282	0.104454	0.0996386	0.0917831	0.107564	0.118645	0.107409							1.723	0.700601	0.205931	0.264037	0.114308	1.19045	0.247601	0.645455	0.1407
1.724	0.207393	0.0981635	0.103673	0.0995138	0.0913302	0.10773	0.118541	0.107432							1.724	0.701341	0.206123	0.267741	0.115455	1.19361	0.248812	0.644807	0.140696
1.725	0.208601	0.0982724	0.106825	0.0997148	0.09329	0.107839	0.120013	0.107447							1.725	0.699488	0.206089	0.267578	0.115571	1.19141	0.246408	0.645499	0.140452
1.726	0.203939	0.0977029	0.104243	0.0993108	0.0940707	0.108129	0.1219	0.107708							1.726	0.70135	0.206144	0.26638	0.115745	1.19546	0.24806	0.645633	0.140118
1.727	0.205261	0.0973834	0.10188	0.0988866	0.0955003	0.108585	0.120655	0.106772							1.727	0.701412	0.20606	0.267989	0.115927	1.20272	0.250972	0.644106	0.139745
1.728	0.20651	0.0975603	0.10194	0.099028	0.0986057	0.1098	0.119625	0.106215							1.728	0.703282	0.206051	0.267516	0.116931	1.20138	0.251143	0.646541	0.139775
1.729	0.206636	0.0973816	0.0976686	0.0988317	0.0997448	0.109982	0.118153	0.106482							1.729	0.706507	0.207149	0.265512	0.116571	1.2044	0.251108	0.643643	0.139236
1.73	0.205907	0.0976317	0.0997161	0.0989365	0.100929	0.110214	0.113019	0.106188							1.73	0.703746	0.205287	0.266007	0.117028	1.19663	0.246816	0.643465	0.139533
1.731	0.205667	0.097493	0.0975249	0.0990978	0.102669	0.110522	0.113406	0.106064							1.731	0.702848	0.205845	0.2673	0.116784	1.19988	0.248452	0.644595	0.139478
1.732	0.203341	0.0975794	0.0947835	0.0984457	0.101214	0.110446	0.116672	0.106555							1.732	0.702099	0.205101	0.26635	0.115683	1.19878	0.250008	0.646064	0.139542
1.733	0.199693	0.0971174	0.092699	0.0980017	0.101452	0.11125	0.116784	0.106489							1.733	0.702181	0.204534	0.265015	0.11605	1.19463	0.250489	0.647649	0.140122
1.734	0.199793	0.0978658	0.0883192	0.0977374	0.099216	0.111321	0.114792	0.106508							1.734	0.701739	0.204896	0.265855	0.116195	1.19318	0.250986	0.644488	0.139143
1.735	0.202268	0.0980048	0.0862134	0.0975164	0.0985909	0.111754	0.116815	0.10718							1.735	0.702459	0.204704	0.268316	0.116876	1.19321	0.25159	0.646538	0.139564
1.736	0.20498	0.0983487	0.0897335	0.0974538	0.0995575	0.112106	0.117374	0.107239							1.736	0.700124	0.203275	0.269695	0.116975	1.19606	0.251508	0.649498	0.139933
1.737	0.206947	0.0983163	0.0883359	0.0970393	0.0959396	0.11236	0.116045	0.107074							1.737	0.70074	0.203249	0.269264	0.117119	1.2006	0.251883	0.650535	0.140366
1.738	0.207286	0.0977921	0.0873739	0.0967117	0.0947724	0.112587	0.11631	0.107608							1.738	0.702594	0.203963	0.269499	0.116979	1.20191	0.250486	0.649917	0.140009
1.739	0.210822	0.0984014	0.0903324	0.0968856	0.0910624	0.112066	0.118236	0.107599							1.739	0.701956	0.203011	0.270364	0.117389	1.20327	0.247431	0.654266	0.140529
1.74	0.210386	0.0980095	0.0915135	0.0963929	0.0898298	0.112107	0.119437	0.108241							1.74	0.70732	0.2052	0.270168	0.117228	1.20011	0.246164	0.654558	0.1407
1.741	0.212758	0.0982609	0.0930832	0.0963402	0.0904793	0.112009	0.118819	0.108054							1.741	0.708686	0.205134	0.269021	0.116861	1.20276	0.247833	0.6518	0.140344
1.742	0.213769	0.0992162	0.0935578	0.095973	0.091126	0.112537	0.119841	0.108197							1.742	0.708416	0.2052	0.270693	0.116517	1.19777	0.243583	0.65176	0.139796
1.743	0.214661	0.0989828	0.094973	0.0964614	0.0901033	0.112278	0.120912	0.109595							1.743	0.706046	0.20514	0.268686	0.117269	1.19901	0.245258	0.650225	0.139675
1.744	0.213195	0.0998284	0.0944724	0.0964134	0.0889475	0.111995	0.118345	0.109197							1.744	0.70321	0.204768	0.268816	0.116758	1.19895	0.245289	0.646633	0.138948
1.745	0.209929	0.0997634	0.098849	0.0965391	0.0867395	0.112294	0.11752	0.109349							1.745	0.702619	0.205506	0.268205	0.116851	1.19808	0.243508	0.648232	0.139438
1.746	0.210218	0.100069	0.0960445	0.095998	0.0849319	0.111466	0.113219	0.108804							1.746	0.7031	0.205217	0.269871	0.116391	1.19792	0.241714	0.644005	0.138598
1.747	0.210965	0.100206	0.0952741	0.0955357	0.0832847	0.111499	0.114898	0.109155							1.747	0.69775	0.202945	0.26947	0.116733	1.2011	0.242689	0.648528	0.138652
1.748	0.210237	0.100267	0.094373	0.0954803	0.0830875	0.111635	0.115436	0.10929							1.748	0.694533	0.200806	0.271786	0.117084	1.19801	0.242883	0.648892	0.138243
1.749	0.209376	0.100283	0.0961471	0.0954054	0.0839437	0.111761	0.110465	0.109198							1.749	0.694569	0.199802	0.271422	0.117462	1.19961	0.242973	0.649979	0.138813
1.75	0.207966	0.0996429	0.0971688	0.0953313	0.0807563	0.111101	0.110186	0.10949							1.75	0.69291	0.199813	0.271882	0.117376	1.1988	0.244404	0.651394	0.139472
1.751	0.209715	0.100285	0.097354	0.0950666	0.0823377	0.111186	0.112052	0.10983							1.751	0.691195	0.198835	0.273672	0.117207	1.1988	0.243509	0.649002	0.139378
1.752	0.208911	0.100175	0.0952555	0.0953377	0.0798678	0.111722	0.113557	0.109766							1.752	0.693536	0.198589	0.274669	0.116843	1.19751	0.243394	0.644553	0.138488
1.753	0.208776	0.100686	0.0985839	0.0957973	0.0799781	0.111635	0.112149	0.109756							1.753	0.692257	0.198734	0.273352	0.116577	1.20323	0.245092	0.646674	0.138918
1.754	0.207701	0.100918	0.100457	0.0960299	0.0796084	0.111649	0.112327	0.109616							1.754	0.69399	0.198627	0.272861	0.116341	1.2033	0.243689	0.649182	0.139611
1.755	0.207811	0.100841	0.0979523	0.0955466	0.0759236	0.111891	0.114144	0.109959							1.755	0.694246	0.198206	0.272241	0.116098	1.20477	0.244039	0.646781	0.138787
1.756	0.210658	0.101394	0.0980316	0.0951935	0.0763481	0.112031	0.112721	0.110008							1.756	0.693947	0.198341	0.272755	0.116728	1.20808	0.244293	0.64681	0.138208
1.757	0.210765	0.101078	0.0998634	0.0956267	0.0781289	0.112456	0.112311	0.110211							1.757	0.695393	0.198864	0.27453	0.116786	1.21057	0.246105	0.648373	0.138901
1.758	0.20657	0.100539	0.101266	0.0959652	0.0789747	0.112243	0.114305	0.110616							1.758	0.692113	0.196528	0.274529	0.116578	1.21788	0.247569	0.647246	0.138334
1.759	0.206115	0.100648	0.104755	0.0964061	0.0768977	0.111911	0.112685	0.110438							1.759	0.689651	0.195469	0.275729	0.116647	1.21688	0.24686	0.646141	0.137857
1.76	0.205564	0.100905	0.106462	0.0968211	0.0780331	0.11258	0.113314	0.110306							1.76	0.694242	0.198685	0.276431	0.116722	1.21392	0.245956	0.647965	0.138864
1.761	0.202101	0.0999625	0.107942	0.0971759	0.0770687	0.112354	0.114509	0.110806							1.761	0.689125	0.19657	0.279313	0.116745	1.21689	0.24765	0.647039	0.138676
1.762	0.202138	0.100029	0.105523	0.0969864	0.075723	0.112598	0.116123	0.110699							1.762	0.691524	0.197792	0.277616	0.116439	1.21902	0.248234	0.645481	0.138502
1.763	0.202397	0.100931	0.106748	0.097258	0.0735525	0.112984	0.113903	0.110927							1.763	0.690972	0.197917	0.278291	0.116537	1.21813	0.248575	0.644491	0.137816
1.764	0.201315	0.100452	0.109862	0.0969371	0.0719803	0.112707	0.112209	0.110824							1.764	0.686714	0.197061	0.27643	0.115206	1.22009	0.248716	0.641664	0.138301
1.765	0.201006	0.100694	0.110095	0.096742	0.0754747	0.113109	0.110628	0.11113							1.765	0.688519	0.19678	0.276106	0.114722	1.21905	0.247874	0.641364	0.139078
1.766	0.202567	0.100898	0.1097	0.0969126	0.0747887	0.113194	0.113723	0.110889							1.766	0.69346	0.199268	0.274896	0.114575	1.21331	0.246872	0.63802	0.138911
1.767	0.206449	0.101257	0.108953	0.0966501	0.070586	0.112876	0.114171	0.110546							1.767	0.691687	0.198242	0.272653	0.113852	1.21844	0.247065	0.638449	0.139135
1.768	0.203322	0.10192	0.108669	0.0962792	0.0722762	0.113149	0.109787	0.109137							1.768	0.688061	0.196306	0.272002	0.113766	1.21843	0.247512	0.641117	0.13921
1.769	0.202883	0.101378	0.110322	0.0963601	0.069963	0.112811	0.112498	0.10994							1.769	0.68897	0.196643	0.26996	0.113458	1.21946	0.246005	0.641543	0.13888
1.77	0.203042	0.101258	0.110672	0.0963717	0.0716914	0.112793	0.111108	0.109291							1.77	0.686057	0.196714	0.268827	0.113997	1.2135	0.243967	0.644495	0.139716
1.771	0.201875	0.100512	0.110641	0.0967419	0.06843	0.112509	0.112419	0.109566							1.771	0.689062	0.197972	0.271862	0.113651	1.21	0.244024	0.642138	0.138786
1.772	0.203639	0.101094	0.113349	0.0971319	0.0641223	0.112457	0.108849	0.10955							1.772	0.691604	0.197898	0.274613	0.114515	1.20881	0.241222	0.636999	0.138297
1.773	0.203903	0.101423	0.112308	0.0970958	0.0630871	0.112473	0.111018	0.110093							1.773	0.691061	0.198004	0.274425	0.114158	1.20805	0.238606	0.636232	0.138338
1.774	0.201715	0.10181	0.109834	0.0967916	0.0628861	0.113235	0.113128	0.110198							1.774	0.691987	0.200199	0.274581	0.114504	1.21264	0.240417	0.635681	0.138781
[truncated: 225 more rows]

## Sheet: Fig4A
Figure 4A Control
Rows = trials
[truncated: 397 more rows]
[truncated: 37 more columns]

## Sheet: Fig4D
Figure 4D Control
[truncated: 142 more rows]
[truncated: 32 more columns]

## Sheet: Fig4BC,EF
Figure 4B	SKF81297									Figure 4C	SKF81297				Figure 4E	Quinpirole									Figure 4F	Quinpirole
[truncated: 2,003 more rows]

[truncated: 7 more sheets: Fig5A, Fig5D, Fig5BC,EF, Fig6, Fig7A, Fig7D, Fig7BC,EF,GH]
